# Supplementary material for: Tuber Inoculation Drives Rhizosphere Microbiome Assembly and Metabolic Reprogramming in Corylus
Source: Int J Mol Sci. 2026 Jan 12;27(2):768. doi: 10.3390/ijms27020768 (PMC12841022; doi:10.3390/ijms27020768)
Supplement: Supplementary file 1 [file ijms-27-00768-s001.zip]

Archive with 4 entries (3 files):
- Supplementary File(s)/
- Supplementary File(s)/Table S1. Bacterial Genus Diversity.xls
- Supplementary File(s)/Table S2. Fungal Genus Diversity.xls
- Supplementary File(s)/Table S3. Metabolome.xlsx
