# Supplementary material for: Tuber Inoculation Drives Rhizosphere Microbiome Assembly and Metabolic Reprogramming in Corylus
Source: Int J Mol Sci. 2026 Jan 12;27(2):768. doi: 10.3390/ijms27020768 (PMC12841022; doi:10.3390/ijms27020768)
Supplement: Supplementary file 1 [file ijms-27-00768-s001.zip › Supplementary File(s)/Table S1. Bacterial Genus Diversity.xls]

Genus	CTG1	CTG2	CTG3	CK1	CK2	CK3
1174_901_12	0.0	0.0	0.0	0.00010175010175010176	0.0	6.120825087221757e-05
2013Ark19i	3.9629071887136404e-05	0.0	0.0	0.0	0.0	0.0
28_4	0.0012483157644447966	0.0	5.777118758304608e-05	0.0028490028490028487	0.00040659064067068097	0.0033664537979719673
A07HB70	0.0038440199730522314	0.0	0.00040439831308132257	0.0	0.00023233750895467481	0.0
A2	0.0	0.0	0.0	0.0001221001221001221	0.0	0.0
ADurb.Bin063_1	0.0	0.0	9.628531263841012e-05	6.105006105006105e-05	0.00011616875447733741	0.0
AKYG587	9.9072679717841e-05	0.000640415721291078	0.00032737006297059446	0.0001831501831501832	0.00019361459079556234	0.0005508742578499582
Abditibacterium	0.0	0.0	0.0	0.0	0.0	4.080550058147838e-05
Acetatifactor	0.0	0.0	0.0	0.0001628001628001628	0.0	0.0
Acetobacter	0.0	0.0	0.0	4.07000407000407e-05	0.0	0.00010201375145369595
Acetomicrobium	0.0	0.0	0.0	0.0	7.744583631822495e-05	0.0
Achromobacter	0.0	0.0	3.851412505536405e-05	6.105006105006105e-05	0.0001548916726364499	0.0004692632566870014
Acidibacter	0.01781326781326784	0.02682426992607773	0.03774384255425679	0.04774114774114769	0.024898836376309318	0.0254626323628425
Acidiphilium	0.0006340651501941826	0.0003842494327746469	0.0013094802518823778	0.0006715506715506716	0.0010842417084551493	0.0003876522555240446
Acidipila_Silvibacterium	0.0	0.0	0.0	8.14000814000814e-05	0.0	0.00012241650174443515
Acidobacteria_bacterium_SCN_69_37	0.002793849568043116	0.0076483934714191605	0.005623062258083152	0.004131054131054131	0.006524811709810454	0.005855589333442149
Acidovorax	0.0	0.0004391422088853107	0.0001347994376937742	0.000468050468050468	0.0	0.0008977210127925244
Acinetobacter	0.0009114686534041374	5.489277611066384e-05	3.851412505536405e-05	0.00020350020350020352	0.0	0.0012037622671536119
Actinoallomurus	0.0	0.0	0.0	4.07000407000407e-05	0.0	0.0
Actinomadura	0.002060711738131093	0.0	0.0002118276878045023	0.000407000407000407	0.0002516989680342311	0.006467671842164326
Actinomyces	0.00015851628754854561	0.0	0.0	0.0	0.0	0.00010201375145369595
Actinomycetospora	0.0	0.0	0.0	4.07000407000407e-05	0.0	0.0
Actinoplanes	0.00015851628754854561	0.0002744638805533192	0.0005584548133027789	0.0	0.0	6.120825087221757e-05
Actinosynnema	0.0	0.0	0.0	0.0	9.680729539778117e-05	0.0
Adhaeribacter	0.0006538796861377508	0.0011893434823977164	0.0003851412505536405	0.003133903133903134	0.000580843772386687	0.0003876522555240446
Adlercreutzia	0.0	0.0	0.0	4.07000407000407e-05	0.0	0.0
Advenella	0.0	0.0	0.0	0.0	0.0	6.120825087221757e-05
Aequorivita	0.0	0.0	0.0	0.0	0.0	0.00016322200232591353
Aeromicrobium	0.00013870175160497742	0.0	0.0	0.0	0.0	0.0011425540162813947
Aeromonas	7.925814377427282e-05	0.0	0.0	0.0	0.0	8.161100116295676e-05
Afifella	0.0006736942220813189	0.0007867964575861816	0.00046216950066436875	0.00044770044770044766	0.0	0.0
Afipia	0.0	0.0	5.777118758304608e-05	4.07000407000407e-05	7.744583631822495e-05	0.0008161100116295675
Agathobacter	0.0	0.0	0.0	0.0	0.0	0.00034684675494256624
Agromyces	0.0	5.489277611066384e-05	0.0	0.0	0.0	4.080550058147838e-05
Ahniella	0.0	5.489277611066384e-05	0.0	0.0	0.0	0.0
Akkermansia	0.0007925814377427281	0.0	5.777118758304608e-05	0.00044770044770044766	0.006853956514162906	0.0046722298165792755
Alcanivorax	0.0	0.0	0.0	0.0	0.0	0.00018362475261665272
Algoriphagus	0.0	3.659518407377589e-05	0.0	0.0	3.872291815911247e-05	4.080550058147838e-05
Aliihoeflea	0.0014464611238804788	0.000677010905364854	0.0	0.0	7.744583631822495e-05	0.0
Aliiroseovarius	0.0	0.0	0.0	0.00034595034595034593	0.0	0.0
Alistipes	0.0009114686534041374	9.148796018443972e-05	0.0001347994376937742	0.0034595034595034605	0.0011810490038529305	0.0035908840511700967
Allisonella	3.9629071887136404e-05	0.0	0.0	0.0	0.0	0.0
Allobacillus	0.0	0.0	0.0	0.0	3.872291815911247e-05	0.0
Allobaculum	0.00011888721566140921	0.0	0.0	0.0	0.00011616875447733741	0.0006732907595943934
Alloprevotella	0.001664421019259729	0.0	0.0005777118758304607	0.027920227920227917	0.004375689751979711	0.014343133454389654
Allorhizobium_Neorhizobium_Pararhizobium_Rhizobium	0.002575889672663866	0.003513137671082485	0.0016561073773806545	0.0015466015466015465	0.0	0.001917858527329484
Alphaproteobacteria_bacterium	0.000198145359435682	0.0002378686964795433	0.00025034181285986634	0.0003256003256003256	0.00021297604987511855	8.161100116295676e-05
Altererythrobacter	0.0014860901957676153	0.002360389372758545	0.0011169096266055577	0.0017297517297517296	0.0012197719220120428	0.00014281925203517434
Alterococcus	0.00705397479591028	0.0019944375320207863	0.005834889945887654	0.00022385022385022383	0.0007550969041026932	0.0004692632566870014
Amaricoccus	0.0003170325750970913	0.0	0.00015405650022145618	0.0	0.0	0.0
Aminobacter	5.944360783070461e-05	0.0011527482983239405	0.0	0.00018315018315018315	0.000735735445023137	0.0014485952706424824
Ammoniibacillus	0.0	0.0	0.0	0.0	0.0	6.120825087221757e-05
Amnibacterium	0.0	0.0	0.0	0.0003256003256003256	0.0	0.0
Amnipila	0.00015851628754854561	0.0	0.00015405650022145618	0.0	0.0	0.0
Amphiplicatus	0.00033684711104065945	0.0017565688355412428	0.00040439831308132257	0.00030525030525030525	0.0005033979360684622	0.0003876522555240446
Anaerobiospirillum	0.0	0.0	0.0	0.0	0.0	4.080550058147838e-05
Anaerococcus	0.0	0.0	0.0	0.0	0.0	4.080550058147838e-05
Anaerocolumna	0.0	0.0	0.0	0.0	0.0	0.00018362475261665272
Anaeromyxobacter	7.925814377427282e-05	0.00020127351240576742	7.702825011072809e-05	6.105006105006105e-05	0.00011616875447733741	0.0
Anaeroplasma	0.0	0.0	0.0	0.0	0.0003872291815911247	8.161100116295676e-05
Anaerostipes	0.0	0.0	0.0	0.0	0.0	0.00020402750290739188
Anaerotruncus	0.0	0.0	0.0	0.00044770044770044766	0.0	0.00040805500581478376
Anaerovibrio	3.9629071887136404e-05	0.0	0.0	0.0	0.0	0.0
Anoxybacillus	0.0	0.0	5.777118758304608e-05	0.0	0.0013553021355689366	0.0
Anseongella	0.0	0.0	0.0	0.0	0.0	4.080550058147838e-05
Aquabacterium	0.0	0.0	0.0005199406882474149	0.0	0.0	0.0
Aquicella	0.0004557343267020687	0.0009148796018443973	0.00036588418802595854	0.0003052503052503052	0.001568278185444055	0.0015098035215147
Aquisphaera	0.00023777443132281842	0.0	0.0	8.14000814000814e-05	0.0	6.120825087221757e-05
Archangium	0.000198145359435682	0.000640415721291078	0.0003658841880259585	0.0003663003663003663	0.00048403647698890586	0.0
Arcobacter	3.9629071887136404e-05	0.0	3.851412505536405e-05	4.07000407000407e-05	5.8084377238668703e-05	0.0002244302531981311
Arenimonas	7.925814377427282e-05	0.0010063675620288369	0.00019257062527682024	0.0006105006105006105	0.0006002052314662432	0.0007957072613388284
Aridibacter	0.000198145359435682	0.0	0.0	0.0001831501831501832	0.00029042188619334355	0.0
Armatimonas	7.925814377427282e-05	0.0	7.702825011072809e-05	0.0001221001221001221	7.744583631822495e-05	0.0
Arthrobacter	0.002457002457002457	0.040638951913928134	0.004698723256754415	0.004924704924704925	0.0015295552672849426	0.0025707465366331377
Atopobium	7.925814377427282e-05	0.0	0.0	0.0	0.0	0.0
Aurantisolimonas	3.9629071887136404e-05	0.0	0.0	0.0	0.0	0.0
Aureimarina	0.0	0.0	0.0	0.00034595034595034593	0.0	0.0
Aureimonas	0.0	0.00021957110444265532	0.0	0.0	0.0	0.0
Aureispira	0.0	5.489277611066384e-05	0.0	0.0	0.0	0.0
Azoarcus	3.9629071887136404e-05	0.0	0.0	4.07000407000407e-05	0.0	0.0003876522555240446
Azohydromonas	0.000693508758024887	0.0007684988655492938	0.0	0.0	0.0	0.0
Azonexus	0.0	0.0	0.0	0.0	0.0	4.080550058147838e-05
Azospirillum	0.0	0.00014638073629510357	0.0	0.0001221001221001221	0.0	4.080550058147838e-05
BIyi10	0.0	0.00012808314425821562	0.0	0.0	0.0	0.0
Bacillus	0.00011888721566140921	9.148796018443972e-05	3.851412505536405e-05	0.0005087505087505087	0.0	0.002631954787505355
Bacteriovorax	0.0	0.0	0.0	0.0	0.0	0.00010201375145369595
Bacteroidales_bacterium_Bact_22	0.0003566616469842276	0.0	0.0	0.0	0.0	4.080550058147838e-05
Bacteroides	0.0042006816200364575	0.0	0.0014442796895761524	0.004192104192104192	0.00567290751030998	0.017056699243057957
Bacteroidetes_bacterium_UKL13_3	7.925814377427282e-05	0.0	0.0	0.0	0.0	0.0
Baia	0.0	9.148796018443972e-05	0.0	0.0	0.0	0.0
Barnesiella	0.00015851628754854561	0.0	0.0	0.0001221001221001221	0.0	0.0
Bauldia	0.0037845763652215275	0.006038205372173022	0.004429124381366866	0.004863654863654864	0.01597320374063389	0.005467937077918104
Bdellovibrio	0.000693508758024887	0.001902949571836346	0.0015598220647422439	0.0008750508750508751	0.00048403647698890586	0.0009181237630832636
Bifidobacterium	0.000495363398589205	0.0	7.702825011072809e-05	0.00020350020350020352	0.0008519041995004742	0.002244302531981311
Blastocatella	3.9629071887136404e-05	0.0	0.0	0.0	0.0	0.00016322200232591353
Blastochloris	0.0	0.0	0.0	0.0	0.0	8.161100116295676e-05
Blastococcus	0.00099072679717841	0.00012808314425821562	0.0012131949392439677	0.0003256003256003256	0.0	0.00020402750290739188
Blastomonas	0.0	0.0	0.0005199406882474149	0.0	0.001064880249375593	0.000856915512211046
Blastopirellula	0.0001783308234921138	0.0	0.0	0.0003256003256003256	0.0	0.0009997347642462203
Blautia	9.9072679717841e-05	0.0	3.851412505536405e-05	0.0005901505901505902	0.0006970125268640245	0.0018770530267480056
Bordetella	0.0	0.0	3.851412505536405e-05	6.105006105006105e-05	0.0	0.0
Bosea	0.0007133232939684552	0.001701676059430579	0.000673997188468871	0.0011396011396011395	5.8084377238668703e-05	0.0005304715075592191
Bradymonas	0.0	0.0	0.0	0.00010175010175010176	0.0	0.0
Bradyrhizobium	0.001387017516049774	0.0008782844177706214	0.0008665678137456912	0.001689051689051689	0.00226529071230808	0.0029175932915757037
Brevifollis	0.0	9.148796018443972e-05	0.0	0.0	0.0	0.0
Brevundimonas	0.006221764286280415	0.0015735929151723632	0.002041248627934295	0.0014448514448514446	0.0002710604271137873	0.0006324852590129149
Breznakia	7.925814377427282e-05	0.0	0.0	0.0	0.0	4.080550058147838e-05
Brumimicrobium	7.925814377427282e-05	0.0	0.0	0.0	0.0	6.120825087221757e-05
Bryobacter	0.0056075136720298005	0.008380297152894676	0.0038899266305917695	0.0029100529100529104	0.00735735445023137	0.006100422336931022
Burkholderia_Caballeronia_Paraburkholderia	9.9072679717841e-05	0.0	0.0	0.0001628001628001628	0.00017425313171600613	0.0004692632566870014
Buttiauxella	0.0	0.0	0.0	0.0	0.0	0.00010201375145369595
Butyricicoccus	7.925814377427282e-05	0.0	0.0	0.0001221001221001221	0.0002710604271137873	0.0
Butyricimonas	0.0	0.0	0.0	0.0	0.0	0.00020402750290739188
Butyrivibrio	3.9629071887136404e-05	0.0	0.0	0.0	0.0	0.0
C1_B045	0.0	0.0	0.0	0.00014245014245014247	0.0	0.0
CAG_873	7.925814377427282e-05	0.0	0.0	0.0	0.0	0.00018362475261665272
CENA518	9.9072679717841e-05	0.0	0.0	0.0	1.936145907955624e-05	6.120825087221757e-05
CENA533	0.0	7.31903681475518e-05	0.0	0.0	0.0	0.0
CHKCI001	0.0	0.0	3.851412505536405e-05	0.0	0.0	0.0
CK06_06_Mud_MAS4B_21	0.0	0.0	0.0	0.0	0.0	4.080550058147838e-05
CL500_29_marine_group	0.0027145914242688433	0.0014089145868403715	0.004332839068728456	0.0016687016687016688	0.002807411566535654	0.0013873870197702652
CL500_3	0.0	0.00045743980092219865	0.0	0.0007326007326007326	0.0	8.161100116295676e-05
Caenimonas	0.0004557343267020687	0.0	0.0010013672514394654	0.001851851851851852	0.0014521094309667176	0.0014894007712239609
Caldicoprobacter	0.0	0.0	0.0	0.0	0.0	0.0004692632566870014
Campylobacter	0.0	0.0	3.851412505536405e-05	0.0	0.0	6.120825087221757e-05
Candidatus_Actinomarina	3.9629071887136404e-05	0.0	0.0	8.14000814000814e-05	0.0	0.0
Candidatus_Alysiosphaera	0.0	0.00021957110444265532	3.851412505536405e-05	0.0	0.0	4.080550058147838e-05
Candidatus_Aquiluna	0.0	0.0	0.0	0.00030525030525030525	0.0	0.0
Candidatus_Aquirestis	0.0	0.0	0.0	0.0	0.0	4.080550058147838e-05
Candidatus_Arthromitus	0.00011888721566140921	0.0	0.0	8.14000814000814e-05	0.0	0.00032644400465182705
Candidatus_Babela	0.0	0.0006221181292541902	0.00026959887538754833	2.0350020350020348e-05	0.002923580321012992	0.0012241650174443517
Candidatus_Berkiella	0.0005548070064199097	0.0009514747859181732	0.0007895395636349633	0.00010175010175010176	0.0001936145907955624	0.0005916797584314365
Candidatus_Blochmannia	0.00017833082349211384	0.0	0.0	0.0	0.0	0.00010201375145369595
Candidatus_Caldatribacterium	0.0	0.0	0.0	0.0	5.8084377238668703e-05	0.0
Candidatus_Captivus	9.9072679717841e-05	0.00010978555222132769	0.00017331356274913822	0.0	0.0	0.0
Candidatus_Carsonella	0.0	0.0	0.0	0.0	5.8084377238668703e-05	0.0
Candidatus_Chloroploca	0.0003170325750970913	0.0012991290346190444	0.0016175932523252905	0.00010175010175010176	0.0	0.0
Candidatus_Cloacimonas	0.00015851628754854561	0.0	0.0	0.0	7.744583631822495e-05	0.0
Candidatus_Competibacter	0.0	0.0	0.0	0.0	9.680729539778117e-05	0.0
Candidatus_Finniella	0.0	0.0	0.0	0.0	7.744583631822495e-05	0.00012241650174443515
Candidatus_Fonsibacter_ubiquis	9.9072679717841e-05	0.0	0.0	0.0	0.0	0.0
Candidatus_Halobonum	0.0004161052548149322	0.0	0.0	0.0	0.0	0.0
Candidatus_Koribacter	0.0	0.0026714484373856397	0.0008665678137456912	0.003561253561253561	0.002652519893899204	0.002652357537796095
Candidatus_Lariskella	0.0	0.0	0.0	0.0	0.0	0.00010201375145369595
Candidatus_Limnoluna	0.0	0.0	0.0	0.0	0.0	0.00010201375145369595
Candidatus_Mesochlamydia	0.0	9.148796018443972e-05	0.0	0.0	0.0	4.080550058147838e-05
Candidatus_Methanofastidiosum	5.944360783070461e-05	0.0	0.0	0.0	0.0	0.0
Candidatus_Methanoplasma	0.0	0.0	0.0001347994376937742	0.0	0.0	0.0
Candidatus_Methylopumilus	0.0	0.00010978555222132769	0.0	0.0	0.0	0.0
Candidatus_Nitrocosmicus	0.0	0.0	0.03957326349438657	0.0	0.003039749075490329	0.0
Candidatus_Nitrosopumilus	0.0	0.0	5.777118758304608e-05	0.0	9.680729539778117e-05	0.0
Candidatus_Nitrososphaera	0.0	0.0	0.0009628531263841014	0.0	0.00019361459079556234	0.0
Candidatus_Nitrosotenuis	0.0	0.0	0.0	0.0	5.8084377238668703e-05	0.0
Candidatus_Nitrotoga	0.0	0.0	3.851412505536405e-05	0.0	0.0	0.0
Candidatus_Nucleicultrix	3.9629071887136404e-05	0.0	0.0	0.0	0.0	0.0
Candidatus_Obscuribacter	9.9072679717841e-05	0.0012076410744346045	0.0001347994376937742	0.00018315018315018315	0.0	0.0003876522555240446
Candidatus_Omnitrophus	0.0008718395815170008	0.00142721217887726	0.0010398813764948293	0.0004070004070004069	0.000735735445023137	0.0011017485156999164
Candidatus_Ovatusbacter	0.0	0.0008233916416599576	7.702825011072809e-05	0.00016280016280016278	0.00011616875447733742	0.00014281925203517434
Candidatus_Paracaedibacter	0.0	0.00025616628851643123	0.0	4.07000407000407e-05	0.0	0.00012241650174443515
Candidatus_Protochlamydia	5.944360783070461e-05	0.0	0.0	0.0	0.0	0.0
Candidatus_Saccharimonas	0.000396290718871364	0.0	7.702825011072809e-05	0.0001628001628001628	5.8084377238668703e-05	0.0027135657886683123
Candidatus_Solibacter	0.0042601252278671635	0.00195784234794701	0.004756494444337462	0.006125356125356128	0.020871652887761626	0.005406728827045886
Candidatus_Stoquefichus	5.944360783070461e-05	0.0	0.0	0.0	0.0	0.00014281925203517434
Candidatus_Tenderia	0.00013870175160497742	0.0004940349849959745	0.00017331356274913822	0.0	0.000503397936068462	0.00010201375145369595
Candidatus_Thiobios	0.0	0.0	0.0	8.14000814000814e-05	0.0	0.0
Candidatus_Udaeobacter	0.00023777443132281842	0.0	0.0	0.0004884004884004884	9.680729539778117e-05	0.0006324852590129151
Candidatus_Xiphinematobacter	0.00011888721566140921	5.489277611066384e-05	0.0	0.0	0.0	0.00016322200232591353
Candidimonas	0.0	0.0	0.0	4.07000407000407e-05	0.0	0.00010201375145369595
Caproiciproducens	0.0	0.0	3.851412505536405e-05	0.0	9.680729539778117e-05	0.0002448330034888703
Carnobacterium	0.0	0.0	0.0	0.0	0.0	0.00014281925203517434
Catellatospora	7.925814377427282e-05	0.0	0.0	0.0	0.0	0.0
Catelliglobosispora	0.0	0.00034765424870087096	0.0	0.0	0.0	0.0
Caulobacter	0.000396290718871364	0.00010978555222132769	0.0002118276878045023	0.0017297517297517294	0.0011229646266142617	0.0005916797584314366
Celeribacter	0.0	0.0	0.0	0.00018315018315018315	0.0	0.0
Cellulomonas	0.0	0.0	0.0	0.00018315018315018315	3.872291815911247e-05	0.00018362475261665272
Cellulosilyticum	0.0	0.0	0.0	0.0	0.0	6.120825087221757e-05
Cellvibrio	0.0007133232939684552	0.00329356656663983	0.0011746808141886035	4.07000407000407e-05	5.8084377238668703e-05	0.0005100687572684797
Cerasicoccus	0.000693508758024887	0.0004208446168484227	0.0003466271254982764	0.0	0.0001548916726364499	0.00030604125436108786
Cereibacter	0.0	0.00014638073629510357	0.0	0.0	0.0	0.00012241650174443515
Cetobacterium	0.0007133232939684552	0.0	0.0004429124381366866	0.00018315018315018315	0.0002516989680342311	0.000428457756105523
Chelativorans	0.002813664103986685	0.0008050940496230697	0.0008087966261626451	0.0	0.0	0.0
Chitinimonas	0.0	0.0002744638805533192	0.0	0.0001221001221001221	0.0	0.0
Chitinophaga	0.0	0.0	0.0	0.0	0.00013553021355689366	0.00018362475261665272
Chloronema	0.0004359197907585005	0.0	0.0004236553756090046	0.0	0.0	8.161100116295676e-05
Chondromyces	0.0	0.0	0.0	4.07000407000407e-05	0.0	0.0
Christensenellaceae_R_7_group	0.0005349924704763415	0.0	0.0	0.0	0.0	0.0012445677677350904
Chryseobacterium	0.0	0.0	3.851412505536405e-05	0.0	7.744583631822495e-05	0.0006324852590129149
Chryseoglobus	0.0	0.0	0.00019257062527682024	0.0	0.0	0.0
Chryseolinea	0.0007133232939684552	0.002708043621459416	0.0019642203778235663	0.0013227513227513227	0.0035625084706383476	0.006977740599432804
Chthoniobacter	0.00015851628754854561	0.0001646783283319915	3.851412505536405e-05	0.00022385022385022389	9.680729539778117e-05	0.00040805500581478376
Chthonomonas	0.0	3.659518407377589e-05	0.0	0.0	3.872291815911247e-05	4.080550058147838e-05
Ciceribacter	0.0	0.0	0.0	4.07000407000407e-05	0.0	0.0
Citreicella	0.0	0.0	0.0	0.0	9.680729539778117e-05	0.0
Clade_Ia	0.00033684711104065945	0.0	0.0001347994376937742	0.0	3.872291815911247e-05	0.0
Clostridioides	0.0	0.0	0.0	6.105006105006105e-05	0.0	0.0
Clostridium_sensu_stricto_1	0.0006340651501941826	3.659518407377589e-05	0.0	0.00020350020350020352	0.002323375089546749	0.0004692632566870014
Clostridium_sensu_stricto_10	0.0	0.0	0.0	0.0	0.0	4.080550058147838e-05
Clostridium_sensu_stricto_12	0.0	0.0	0.0	0.0	9.680729539778117e-05	0.0002244302531981311
Clostridium_sensu_stricto_13	5.944360783070461e-05	0.0	5.777118758304608e-05	0.0	0.0001548916726364499	0.0
Clostridium_sensu_stricto_7	0.0	0.0	0.0	0.0	0.0	0.00010201375145369595
Clostridium_sensu_stricto_8	0.0	0.0	0.00015405650022145618	0.0	0.0	0.00034684675494256624
Cnuella	0.0	0.0	0.0	0.0	0.0	6.120825087221757e-05
Colidextribacter	0.000198145359435682	7.31903681475518e-05	9.628531263841012e-05	0.0004884004884004884	5.8084377238668703e-05	0.0013669842694795256
Collinsella	7.925814377427282e-05	0.0	0.0	4.07000407000407e-05	0.00021297604987511855	0.00012241650174443515
Comamonas	3.9629071887136404e-05	0.0	0.0	0.0	0.0	4.080550058147838e-05
Companilactobacillus	0.0	0.0	0.0	0.0	0.0	0.00010201375145369595
Conexibacter	0.00021795989537925017	0.002031032716094562	0.0016753644399083365	8.14000814000814e-05	0.00011616875447733741	0.00026523575377960954
Congregibacter	0.0	0.0	0.0	4.07000407000407e-05	0.0	0.0
Constrictibacter	0.0	0.0	0.0	0.00010175010175010176	0.0	0.0
Coprococcus	0.0	0.0	0.0	0.0	0.00011616875447733741	4.080550058147838e-05
Coriobacteriaceae_UCG_002	0.0	0.0	0.0	0.0	0.0009487114948982557	0.00020402750290739188
Corynebacterium	0.0003566616469842276	9.148796018443972e-05	0.0	0.00010175010175010176	0.00013553021355689366	0.00010201375145369595
Coxiella	5.944360783070461e-05	0.0003476542487008709	3.851412505536405e-05	0.0	0.0004259520997502372	0.0
Craurococcus_Caldovatus	7.925814377427282e-05	0.0	0.0	0.0	0.0	0.0
Croceicoccus	0.0	0.0	0.0	0.0	0.0	4.080550058147838e-05
Crocinitomix	0.0	0.0	0.0	8.14000814000814e-05	0.0	0.0
Cronobacter	0.0	0.0	0.0	0.0	0.0	6.120825087221757e-05
Cupriavidus	9.9072679717841e-05	0.0	0.0	8.14000814000814e-05	0.0	0.00010201375145369595
Curvibacter	0.0	0.0	0.0	0.00010175010175010176	0.0	0.0
Cyanobium_PCC_6307	0.0004557343267020687	0.0	9.628531263841012e-05	0.00032560032560032556	0.0	8.161100116295676e-05
Cystobacter	3.9629071887136404e-05	0.0	0.0	0.0	0.0	0.0
Cytophaga	0.0	0.0	3.851412505536405e-05	6.105006105006105e-05	7.744583631822495e-05	0.0
DEV114	0.0	0.0	3.851412505536405e-05	0.0	0.0	4.080550058147838e-05
DMER64	0.00013870175160497742	0.0	0.0	0.0	3.872291815911247e-05	0.0
DSSF69	0.0	0.0	0.0	0.0	0.0	0.0002244302531981311
Dactylosporangium	0.0	0.0	0.0	0.0	0.0	0.00014281925203517434
Defluviicoccus	0.000198145359435682	0.00034765424870087096	0.0003466271254982765	0.0	0.00019361459079556234	0.0002244302531981311
Defluviitaleaceae_UCG_011	0.0	0.0	0.0	0.0	3.872291815911247e-05	0.00012241650174443515
Defluviitoga	3.9629071887136404e-05	0.0	9.628531263841012e-05	4.07000407000407e-05	0.0041627137021045925	2.040275029073919e-05
Deinococcus	3.9629071887136404e-05	0.0	0.0	0.0	0.0	0.0
Delftia	0.00013870175160497742	0.0	0.0	0.0	0.0	0.0
Demequina	9.9072679717841e-05	0.0	0.0	0.00026455026455026457	0.0	6.120825087221757e-05
Denitratisoma	0.0008916541174605693	0.0025067701090536487	0.0017523926900190644	0.003215303215303216	0.0069894867277198024	0.0005916797584314366
Denitromonas	7.925814377427282e-05	0.0	0.0	0.0	0.0	0.0
Desemzia	0.0	0.0	0.0	0.0	0.0	0.000428457756105523
Desmonostoc_PCC_7422	0.0006142506142506142	0.0	0.0007702825011072812	0.0	0.0	0.0
Desulfatiglans	0.0	0.0	0.0	0.0	5.8084377238668703e-05	0.0
Desulfatirhabdium	0.0	0.0	5.777118758304608e-05	0.0	0.0	0.0
Desulfitibacter	7.925814377427282e-05	0.0	0.0	0.0	0.0	4.080550058147838e-05
Desulfobacter	0.0	0.0	9.628531263841012e-05	0.0	0.0	0.0
Desulfobulbus	0.0	0.0	0.0	4.07000407000407e-05	0.0	0.0
Desulfomicrobium	0.0	0.0	5.777118758304608e-05	0.0	0.0	0.0
Desulfosarcina	0.0	0.0	3.851412505536405e-05	0.0	0.0	0.0
Desulfovibrio	0.0004557343267020687	0.0	0.0	0.00020350020350020352	0.0009293500358186994	0.002244302531981311
Desulfuromonas	0.0	0.0	0.0	0.0	5.8084377238668703e-05	0.0
Devosia	0.010244115082824759	0.008361999560857791	0.007279169635463806	0.021102971102971102	0.020891014346841173	0.012710913431130521
Dialister	0.00027740350320995484	0.0	0.0	0.00018315018315018315	0.0	0.0005304715075592191
Dichotomicrobium	0.0	0.0	9.628531263841012e-05	0.0	0.0	0.0
Dietzia	0.0	0.0	0.0	0.0008140008140008142	0.0	0.00014281925203517434
Dinghuibacter	5.944360783070461e-05	0.00010978555222132769	0.0002118276878045023	0.00014245014245014247	0.0	0.0
Donghicola	0.0	0.0	0.0	0.0007122507122507122	0.0	0.0
Dongia	0.0027542204961559795	0.011344507062870528	0.015155308209285753	0.008017908017908013	0.010009874344130571	0.012058025421826863
Dorea	0.0	0.0	0.0	4.07000407000407e-05	0.0	0.0
Draconibacterium	0.0	0.0	0.0	4.07000407000407e-05	0.0	0.0
Dubosiella	7.925814377427282e-05	0.0	3.851412505536405e-05	4.07000407000407e-05	0.0006776510677844683	0.0018770530267480056
Dyadobacter	0.0	7.31903681475518e-05	0.00011554237516609216	0.0	0.0	6.120825087221757e-05
Dyella	3.9629071887136404e-05	0.0	0.0	0.0	0.0	0.0
Edaphobacter	0.0	0.0	0.0	4.07000407000407e-05	0.0	0.0
Edaphobaculum	0.001010541333121978	0.0016650808753568029	0.000808796626162645	0.00010175010175010176	7.744583631822495e-05	0.0
Eisenbergiella	0.0	0.0	0.0	4.07000407000407e-05	0.0	0.0
Elizabethkingia	0.0	0.0	0.0	0.00010175010175010176	0.0	0.0
Ellin517	0.0006142506142506142	0.00025616628851643123	0.0005199406882474147	0.0	9.680729539778117e-05	0.00010201375145369595
Ellin6055	0.0	0.0010795579301763887	0.00015405650022145618	0.0004884004884004884	0.0014133865128076054	0.001815844775875788
Ellin6067	0.0005944360783070461	0.001701676059430579	0.0012902231893546956	0.0010175010175010174	0.002032953203353405	0.0016730255238406135
Elusimicrobium	0.0	0.0	0.0	0.0	0.0	6.120825087221757e-05
Empedobacter	0.0	0.0	0.0	0.0	0.0	0.00010201375145369595
Emticicia	0.0	0.0	0.0	4.07000407000407e-05	0.0	0.0
Endobacter	0.0	0.0	0.0	4.07000407000407e-05	0.0	0.0
Endomicrobium	0.0	0.00020127351240576744	0.0	0.0	3.872291815911247e-05	4.080550058147838e-05
Enhygromyxa	0.0	0.0	9.628531263841012e-05	0.0	0.0	8.161100116295676e-05
Enorma	0.0	0.0	0.0	0.00010175010175010176	0.0	0.0
Ensifer	0.0009510977252912737	0.0006770109053648541	0.0011939378767162855	0.0014652014652014652	0.0015682781854440546	0.0
Enterobacter	0.0	0.0	0.0	0.00030525030525030525	0.0001548916726364499	0.0005508742578499582
Enterococcus	0.0	0.0	5.777118758304608e-05	0.00020350020350020352	0.00011616875447733741	0.005529145328790322
Enterorhabdus	0.0	0.0	0.0	0.00044770044770044766	0.0008325427404209183	0.001183359516862873
Eoetvoesia	0.0	0.0	0.0	0.0	0.0	6.120825087221757e-05
Erwinia	0.0	0.0	0.0	0.0	0.0	4.080550058147838e-05
Erysipelatoclostridium	0.0	0.0	0.0	4.07000407000407e-05	0.0005227593951480184	0.00032644400465182705
Erysipelotrichaceae_UCG_003	0.0	0.0	3.851412505536405e-05	4.07000407000407e-05	9.680729539778117e-05	0.0
Erythrobacter	0.0012086866925576606	0.0	0.0009628531263841014	0.0014041514041514044	3.872291815911247e-05	0.0
Escherichia_Shigella	0.000970912261234842	0.00010978555222132769	0.0004429124381366866	0.000691900691900692	0.00968072953977812	0.002366719033725746
Eudoraea	5.944360783070461e-05	0.0	0.0	0.0	0.0	0.0
Euzebya	0.0	0.00018297592036887943	0.00036588418802595854	0.0	0.0	0.0
FCPS473	0.0	7.31903681475518e-05	0.0	0.0	0.0	0.0
FFCH7168	0.00033684711104065945	0.0004391422088853107	0.0005391977507750968	0.0022181522181522182	0.0008325427404209182	0.0005100687572684797
Facklamia	0.0	0.0	0.0	0.0	0.0	6.120825087221757e-05
Faecalibacterium	0.0005349924704763415	0.0	0.0005969689383581427	0.0004884004884004884	0.0003678677225115685	0.0034276620488441845
Faecalibaculum	0.00025758896726638656	7.31903681475518e-05	0.0	0.00010175010175010176	0.007415438827470038	0.0007344990104666109
Faecalitalea	5.944360783070461e-05	0.0	0.0	0.0	0.0	4.080550058147838e-05
Family_XIII_AD3011_group	0.0	0.0	0.0	0.0	0.0	4.080550058147838e-05
Fastidiosipila	0.0	0.0	3.851412505536405e-05	0.0	5.8084377238668703e-05	0.0
Fermentimonas	3.9629071887136404e-05	0.0	0.0	4.07000407000407e-05	0.0	0.0002244302531981311
Ferrovibrio	0.0	0.0	0.0	0.0	0.0	0.00010201375145369595
Ferruginibacter	0.00011888721566140921	0.0	0.0	0.0	0.0	0.00010201375145369595
Fibrobacter	0.0	0.0	0.0	0.0	0.0	6.120825087221757e-05
Fimbriiglobus	0.0	0.0	0.0	4.07000407000407e-05	0.0	4.080550058147838e-05
Fimbriimonas	0.0	0.00014638073629510357	0.0	8.14000814000814e-05	3.872291815911247e-05	0.00012241650174443515
Flavihumibacter	0.0	3.659518407377589e-05	0.00011554237516609216	0.0	0.0	4.080550058147838e-05
Flavisolibacter	0.0	0.000329356656663983	0.0	0.00014245014245014244	7.744583631822495e-05	0.0004692632566870014
Flavitalea	0.0004161052548149322	0.00012808314425821562	0.0	0.00030525030525030525	0.0	0.00020402750290739188
Flavobacterium	0.0014068320519933426	9.148796018443972e-05	0.0003851412505536405	0.00020350020350020352	0.00019361459079556234	0.01062983290147512
Flavonifractor	0.0	0.0	3.851412505536405e-05	0.0	0.0	0.0
Flectobacillus	0.0	0.0	0.0	0.0	0.0	4.080550058147838e-05
Flexilinea	0.0	0.0	0.0	0.0	5.8084377238668703e-05	0.0
Fluviicola	7.925814377427282e-05	7.31903681475518e-05	0.0	0.0	0.00013553021355689366	0.0
Fournierella	0.0001783308234921138	0.0	0.0001347994376937742	0.0	0.0	0.00034684675494256624
Frankia	0.0	0.00040254702481153483	0.0	0.0	0.0	0.000428457756105523
Fretibacterium	0.0	0.0	0.0	6.105006105006105e-05	0.0	8.161100116295676e-05
Frigoribacterium	0.0	0.0	0.0	0.0007733007733007732	0.0	0.0
Fructilactobacillus	0.0001783308234921138	0.0	0.0	0.0	0.0	0.0
Fuerstia	0.0	0.0	0.0	0.0	3.872291815911247e-05	0.0
Fusibacter	9.9072679717841e-05	0.0	0.0007510254385795992	0.0	0.0	0.0
Fusicatenibacter	0.0	0.0	0.0	0.0	0.0	8.161100116295676e-05
Fusobacterium	0.0003566616469842276	0.0	9.628531263841012e-05	0.0005087505087505087	0.010532633739278593	0.0014485952706424824
GKS98_freshwater_group	0.0	0.0	0.0	4.07000407000407e-05	0.0	0.00018362475261665272
Gaiella	0.0	0.0002927614725902072	0.00032737006297059446	8.14000814000814e-05	0.0003097833452728998	6.120825087221757e-05
Gaiella_sp._EBR4_RS1	0.0003566616469842276	0.000311059064627095	0.0	8.14000814000814e-05	0.00019361459079556234	4.080550058147838e-05
Galbibacter	0.0	0.0	0.0	4.07000407000407e-05	0.0	0.0
Gardnerella	0.00099072679717841	0.0	0.002233819253211115	0.0037647537647537647	0.00040659064067068097	0.037785893538448974
Gemella	5.944360783070461e-05	0.0	0.0	4.07000407000407e-05	0.0	0.0
Geminicoccus	5.944360783070461e-05	0.0	0.0	0.0	0.0	0.0
Gemmata	5.944360783070461e-05	0.0	0.0	0.0	3.872291815911247e-05	0.0
Gemmatimonas	0.0022786716335103435	0.002854424357754519	0.0015790791272699265	0.0008343508343508343	0.000735735445023137	0.0008365127619203069
Gemmobacter	0.0	0.0	0.0	0.0001628001628001628	0.0	4.080550058147838e-05
Geobacter	0.0	0.0	5.777118758304608e-05	0.0	0.0	0.0
Georgenia	0.0003170325750970913	0.0	3.851412505536405e-05	0.0	0.00011616875447733741	0.001897455777038745
Geothrix	0.0	0.0	0.0	0.0	0.0	0.00018362475261665272
Gilliamella	7.925814377427282e-05	0.0	0.0	0.0	0.0	6.120825087221757e-05
Gloeotrichia_PYH6	0.0	0.0	0.00017331356274913822	0.0	0.0	0.0
Glycomyces	0.0	0.0	0.0	0.0	9.680729539778117e-05	4.080550058147838e-05
Gordonibacter	0.0	0.0	0.0	0.0	0.0	4.080550058147838e-05
Gracilibacillus	0.0	0.0	0.0	0.0	0.0	0.0005100687572684797
Gram_negative_bacterium_cTPY_13	0.0	0.0	7.702825011072809e-05	0.0	7.744583631822495e-05	0.0
Granulicatella	0.0004359197907585005	0.0	0.0	0.0	0.0	0.00014281925203517434
Haemophilus	0.0	0.0	0.0	0.0	5.8084377238668703e-05	0.0007753045110480893
Haladaptatus	0.0008916541174605689	0.0	0.0	0.0	0.0	0.0
Halanaeroarchaeum	0.0	0.0	7.702825011072809e-05	0.0	0.0	0.0
Halanaerobium	0.0	0.0	7.702825011072809e-05	8.14000814000814e-05	0.0	4.080550058147838e-05
Halapricum	0.017060315447412218	0.0	0.013749542644764969	0.0	0.0013746635946484927	0.0
Halarchaeum	0.002080526274074661	0.0	0.0	0.0	0.0	0.0
Haliangium	0.004220496155980026	0.0073007392227182905	0.0026189605037647556	0.043650793650793614	0.023775871749695057	0.010405402648276984
Haloarcula	0.00015851628754854561	0.0	0.020219915654066133	0.0	0.0017618927762396172	0.0
Halobacterium	0.00219941348973607	0.0	0.0051608927574187825	0.0	0.0003872291815911247	0.0
Halobaculum	3.9629071887136404e-05	0.0	0.0005969689383581427	0.0	9.680729539778117e-05	0.0
Halobellus	0.0004359197907585005	0.0	0.0034470141924550827	4.07000407000407e-05	0.0002710604271137873	0.0
Halocella	0.0	0.0	0.0	0.0	0.0	0.0002244302531981311
Halococcus	0.004656415946738528	0.0	0.00025034181285986634	4.07000407000407e-05	0.00011616875447733741	0.0
Halodesulfovibrio	5.944360783070461e-05	0.0	0.0	0.0	0.0	0.0
Haloferula	0.0	0.0	0.0	4.07000407000407e-05	0.0	8.161100116295676e-05
Halogeometricum	0.00023777443132281842	0.0	0.0	0.0	0.0	0.0
Halohasta	0.0	0.0	0.000673997188468871	0.0	0.00013553021355689366	0.0
Halolamina	0.009748751684235557	0.0	0.012459319455410274	0.0	0.001064880249375593	0.0
Halomarina	0.0009709122612348418	0.0	0.0008665678137456911	0.0	0.00021297604987511855	0.0
Halomicroarcula	0.001684235555203297	0.0	0.014115426832790929	0.0	0.0017231698580805052	4.080550058147838e-05
Halomicrobium	0.01587144329079813	0.0	0.004968322132141964	0.0	0.0003678677225115685	6.120825087221757e-05
Halomonas	0.00011888721566140921	0.0	0.0	0.0002645502645502645	0.00013553021355689366	0.0022034970313998324
Halonotius	0.0	0.0	0.030772785919235875	0.0	0.0017618927762396177	6.120825087221757e-05
Haloparvum	0.0	0.0	0.0002695988753875484	0.0	7.744583631822495e-05	0.0
Haloplanus	0.0015851628754854565	0.0	0.004891293882031235	0.0	0.00030978334527289973	0.0
Halorientalis	0.0035666164698422765	0.0	0.0016753644399083365	0.0	0.0	0.0
Halorubellus	0.0034279147182372997	0.0	0.002888559379152304	0.0	0.0	6.120825087221757e-05
Halorubrum	0.02203376396924784	0.0	0.05029944732230546	0.00026455026455026457	0.004801641851729947	0.0006732907595943932
Halorussus	0.0008520250455734327	0.0	0.0007317683760519171	0.0	0.0	0.0
Halosimplex	0.0022192280256796387	0.0	0.0019257062527682028	0.0	0.0	0.0
Halovenus	0.004200681620036459	0.0	0.0034855283175104466	0.0	0.0003678677225115685	0.0
Halovivax	0.000198145359435682	0.0	0.0	0.0	0.0	0.0
Hassallia	0.00011888721566140921	0.00018297592036887943	0.0002118276878045023	8.14000814000814e-05	5.8084377238668703e-05	0.00020402750290739188
Helicobacter	0.000693508758024887	0.0	0.0	0.0009768009768009768	0.00019361459079556234	0.004733438067451494
Herbaspirillum	0.0	0.0001646783283319915	0.0	0.00010175010175010176	0.00011616875447733741	0.0
Herbinix	0.0	0.0	0.0	0.00026455026455026457	0.0	0.00030604125436108786
Herpetosiphon	7.925814377427282e-05	7.31903681475518e-05	0.00015405650022145618	0.0	0.000658289608704912	0.0014689980209332222
Hirschia	0.004418641515415709	0.013082778306374882	0.0036780989427872674	0.005006105006105007	0.00586652210110554	0.004019341807275621
Holdemanella	0.0	0.0	0.0	0.0	0.00029042188619334355	0.00018362475261665272
Homoserinibacter	0.0	0.0002378686964795433	0.0	0.0	3.872291815911247e-05	0.0
Humitalea	0.0	0.0	0.0	4.07000407000407e-05	0.0	0.0
Hungatella	0.0	0.0	0.0	0.0	0.0	0.0005508742578499581
Hydrogenophaga	0.0003566616469842276	0.0009331771938812851	0.0003466271254982765	0.00026455026455026457	0.0005227593951480184	0.0007753045110480891
Hyphococcus	0.0	5.489277611066384e-05	0.0	0.0	0.0	0.0
Hyphomicrobium	0.001069984940952683	0.002616555661274976	0.0019642203778235667	0.0010582010582010585	0.0009680729539778117	0.0010609430151184381
Hyphomonas	0.00037647618292779584	0.00014638073629510357	0.00025034181285986634	0.0	0.0	0.0
Hypnocyclicus	0.0	0.0	0.0	4.07000407000407e-05	0.0	0.0
IMCC26134	7.925814377427282e-05	0.0	0.0	0.0	0.0	0.0
IMCC26207	0.00023777443132281842	0.00018297592036887943	0.00030811300044291236	0.0	0.0	0.00014281925203517434
IS_44	0.00408179440437505	0.0042084461684842285	0.013345144331683644	0.007692307692307694	0.016728300644736585	0.010833860404382509
I_8	9.9072679717841e-05	0.00014638073629510357	0.0	0.0	0.0	0.0
Iamia	0.001248315764444797	0.0052148137305130645	0.004236553756090047	0.002625152625152625	0.0014521094309667176	0.0017546365250035705
Ideonella	0.0	0.0	0.0	0.0	0.00029042188619334355	0.0
Idiomarina	0.0	0.0	7.702825011072809e-05	8.14000814000814e-05	0.00017425313171600613	0.00012241650174443515
Ignavibacterium	0.0	0.0	0.0	0.0	0.0	6.120825087221757e-05
Ileibacterium	0.0	0.0	0.0	0.0	0.0	0.00028563850407034867
Ilumatobacter	0.0034477292541808674	0.0029093171338651826	0.005257178070057194	0.002401302401302401	0.0027880501074560977	0.0020606777793646587
Imperialibacter	0.0007529523658555918	0.0003842494327746469	0.00019257062527682024	0.00032560032560032556	0.0003097833452728998	4.080550058147838e-05
Incertae_Sedis	0.000198145359435682	0.0	0.0	0.0008750508750508751	0.0	0.0011425540162813947
Inhella	0.0006538796861377508	0.0008233916416599575	0.0001347994376937742	0.0	0.0	0.0
Inquilinus	0.0	0.0	0.0	0.0	0.0	4.080550058147838e-05
Intestinimonas	0.0	0.0	0.0	0.0010582010582010585	0.0	0.0007344990104666109
JGI_0001001_H03	0.0	0.0	0.0	0.0024623524623524624	0.0	0.0
JTB255_marine_benthic_group	5.944360783070461e-05	0.0	0.0	0.0	0.0	0.0
Jahnella	0.0	0.0	0.0	0.0001221001221001221	0.0	0.0
Janibacter	0.0	0.0	0.0	0.001628001628001628	0.0	0.0
Janthinobacterium	0.0	0.0006953084974017419	0.0002118276878045023	0.0	0.0	0.0
Jatrophihabitans	0.0	0.0	0.0	0.0003663003663003663	0.0	0.0
Jeotgalibaca	9.9072679717841e-05	0.0	0.0	0.0	0.0	0.0
Jeotgalicoccus	3.9629071887136404e-05	0.0	0.0	0.0	0.0	4.080550058147838e-05
Jiangella	3.9629071887136404e-05	0.0	0.0	0.0	0.0	0.0005712770081406972
KD3_10	0.0	0.0002927614725902072	0.0002888559379152304	6.105006105006105e-05	0.00013553021355689366	0.00034684675494256624
Kaistia	0.0	0.0	3.851412505536405e-05	4.07000407000407e-05	5.8084377238668703e-05	0.0
Keratinibaculum	0.0	0.0	0.0	0.0	0.0	4.080550058147838e-05
Klebsiella	0.0	0.0	0.0	0.0	0.0	0.0013669842694795258
Knoellia	0.00017833082349211384	0.0	0.0	0.0	0.0	0.0
Kocuria	0.00037647618292779584	0.0	0.0	0.0	0.0	0.0
Kouleothrix	0.0012285012285012285	0.0007502012735124058	0.003562556567621175	0.004782254782254782	0.005459931460434858	0.0026115520372146164
Ktedonobacter	9.9072679717841e-05	0.00010978555222132769	0.0	0.0002035002035002035	0.0002710604271137873	0.0
LD29	5.944360783070461e-05	0.0	0.0	0.0	0.0	0.0
Labilithrix	0.0	0.0	0.0	0.0	0.0002904218861933435	0.0
Labrenzia	0.0	0.0	0.0	0.0	0.0	6.120825087221757e-05
Labrys	0.00011888721566140921	0.0	0.0	6.105006105006105e-05	0.0	0.0
Lachnoclostridium	0.0006340651501941826	9.148796018443972e-05	0.0	0.0016076516076516075	0.0009487114948982557	0.0044682023136718855
Lachnospira	0.0	0.0	0.0	0.0	0.0	0.00012241650174443515
Lachnospiraceae_AC2044_group	0.0	0.0	0.0	0.0	0.0	8.161100116295676e-05
Lachnospiraceae_FCS020_group	0.0	0.0	0.0	0.00030525030525030525	0.0	0.0
Lachnospiraceae_ND3007_group	0.0	0.0	0.0	0.0	0.0	0.00010201375145369595
Lachnospiraceae_NK4A136_group	0.0017238646270904337	0.0	0.00017331356274913822	0.006125356125356125	0.0015876396445236116	0.005121090322975537
Lachnospiraceae_UCG_001	0.00011888721566140921	0.0	0.0	0.0020350020350020357	0.0	0.0
Lachnospiraceae_UCG_006	3.9629071887136404e-05	0.0	0.0	0.0	3.872291815911247e-05	0.00020402750290739188
Lachnospiraceae_XPB1014_group	0.0	0.0	0.0	0.0	0.0	0.00012241650174443515
Lachnotalea	0.0	0.0	0.0	0.0	0.0	8.161100116295676e-05
Lacibacter	0.0	0.0	0.00025034181285986634	0.0	0.0	0.0
Lacinutrix	0.0	0.0	0.0	0.0	0.0	6.120825087221757e-05
Lactiplantibacillus	0.0001783308234921138	0.0	0.0	0.0	0.0	0.00040805500581478376
Lactobacillus	0.00176349369897757	9.148796018443972e-05	0.0002888559379152304	0.0008750508750508751	0.008422234699606965	0.004692632566870014
Lactococcus	0.0	0.0	0.0	0.0	0.0	0.00010201375145369595
Lacunisphaera	0.0011492430847269556	0.0012076410744346045	0.0005006836257197327	0.0018925518925518926	0.0009487114948982557	0.0011425540162813947
Larkinella	0.0	5.489277611066384e-05	0.0	4.07000407000407e-05	0.0	0.0
Latilactobacillus	0.00037647618292779584	0.0	9.628531263841012e-05	8.14000814000814e-05	0.00019361459079556234	0.0008977210127925244
Lautropia	0.0004161052548149322	0.0005672253531435262	0.0005006836257197327	0.00010175010175010176	0.0003872291815911247	0.0002448330034888703
Legionella	0.00023777443132281842	0.0011710458903608286	0.000731768376051917	8.14000814000814e-05	0.0001548916726364499	4.080550058147838e-05
Leifsonia	0.0	0.0	0.0	0.0	0.0	0.00010201375145369595
Lentimicrobium	0.0	0.0	0.0	0.0	0.0001548916726364499	6.120825087221757e-05
Lentimonas	0.0	0.0	3.851412505536405e-05	0.0	0.0	8.161100116295676e-05
Leptonema	0.0	0.0	0.0	4.07000407000407e-05	0.0	0.0
Leptospirillum	0.0	0.0	0.0	0.0	0.0	8.161100116295676e-05
Leptotrichia	0.0003566616469842276	0.0	0.0	4.07000407000407e-05	0.0	0.0004896660069777406
Leucobacter	0.0	0.0	0.0	0.0006512006512006512	0.0	0.0
Leuconostoc	5.944360783070461e-05	0.0	0.0	0.0	0.0	0.00010201375145369595
Levilactobacillus	0.0	0.0	7.702825011072809e-05	0.0	0.0	0.0
Ligilactobacillus	0.00047554886264563684	0.0	7.702825011072809e-05	0.0002035002035002035	0.0021684834169102985	0.006814518597106889
Limibaculum	0.0	0.0	0.0	0.0	0.0	8.161100116295676e-05
Limnobacter	0.0004359197907585004	0.0	0.00011554237516609216	0.00014245014245014244	0.0	4.080550058147838e-05
Limnohabitans	0.0	0.0	0.0	6.105006105006105e-05	0.0	0.0
Limosilactobacillus	0.0006538796861377508	0.0	0.00017331356274913822	0.0	0.0009487114948982557	0.0009793320139554812
Litorilinea	0.00041610525481493234	0.0002378686964795433	0.0005969689383581427	0.0	0.0005421208542275746	6.120825087221757e-05
Loigolactobacillus	3.9629071887136404e-05	0.0	0.0	0.0	0.0	6.120825087221757e-05
Longimicrobium	0.0	0.0006038205372173022	0.0	0.011436711436711431	0.0	4.080550058147838e-05
Longispora	0.001961639058413252	0.0	0.0002118276878045023	0.000875050875050875	0.0006002052314662432	0.007385795605247588
Longivirga	0.0	0.0	0.0	0.0	0.0	4.080550058147838e-05
Luedemannella	0.0	0.0	0.0	0.0	0.0	0.00014281925203517434
Lunatimonas	0.00037647618292779584	0.0	0.0002695988753875484	0.0	0.0	0.0
Luteibacter	0.0	0.0	0.0	4.07000407000407e-05	0.0	0.0
Luteimonas	0.00011888721566140921	7.31903681475518e-05	3.851412505536405e-05	0.0014855514855514856	0.0007163739859435808	0.001693428274131353
Luteitalea	0.0007133232939684552	0.0011344507062870527	0.001482793814631516	0.001037851037851038	0.002884857402853879	0.0005100687572684797
Luteolibacter	0.0007133232939684552	5.489277611066384e-05	0.00042365537560900456	0.0011396011396011395	0.0003872291815911247	0.0002448330034888703
Lutibacter	0.0	0.0	3.851412505536405e-05	0.0	0.0	0.0
Lysinimicrobium	0.00023777443132281842	0.001354021810729708	0.0004236553756090046	0.0	0.0017038083990009484	0.0013465815191887867
Lysinimonas	0.0	0.0	0.0005391977507750968	0.0	0.0	0.0
Lysobacter	0.000495363398589205	0.002964209909975847	0.0008087966261626451	0.0007733007733007732	0.0002129760498751186	0.00016322200232591353
MB11C04_marine_group	3.9629071887136404e-05	0.0	0.0	0.0	0.0	0.0
MM2	0.0	0.0	0.0	0.0	0.0	4.080550058147838e-05
MND1	0.007291749227233094	0.021755836931859767	0.016715130274028003	0.009645909645909641	0.013223876551336913	0.009038418378797463
Mammaliicoccus	0.0006538796861377508	0.0	0.0	0.0	0.0	0.0
Marimicrobium	0.0	0.0	0.0	0.0	5.8084377238668703e-05	0.0
Marinifilum	0.0	0.0	5.777118758304608e-05	0.0	0.0	0.0
Marinilabilia	0.0	0.0	0.0	0.0	9.680729539778117e-05	0.0
Marinimicrobium	3.9629071887136404e-05	0.0	0.0	4.07000407000407e-05	0.0	0.00032644400465182705
Mariniphaga	0.0	0.0	0.0	0.00018315018315018315	0.0	0.0
Marinobacter	0.0	0.0	0.0	0.0001221001221001221	0.0	0.0
Marinobacterium	0.0	0.0	3.851412505536405e-05	0.0	0.0	0.0
Marinomonas	0.0007331378299120236	0.0	0.0	0.0	0.0	0.0
Marinoscillum	0.0	0.0	0.0	0.0	0.0001548916726364499	0.0
Marivita	0.00011888721566140921	0.0	0.0	0.00026455026455026457	0.00019361459079556234	0.0
Marmoricola	0.0	0.0	9.628531263841012e-05	0.0	0.0	0.0
Massilia	0.0003566616469842276	0.001683378467393691	0.00015405650022145618	0.0006308506308506308	0.0014327479718871615	0.0017954420255850484
Megamonas	0.00011888721566140921	0.0	3.851412505536405e-05	0.0	7.744583631822495e-05	0.0007344990104666109
Megasphaera	0.0	0.0	0.0	0.0	3.872291815911247e-05	0.00020402750290739188
Meiothermus	0.0	0.0	0.0	0.0	0.0	4.080550058147838e-05
Melioribacter	0.0	0.0	0.0	0.0	3.872291815911247e-05	0.0
Membranicola	0.0003368471110406594	0.0	9.628531263841012e-05	0.0	0.0	0.0006120825087221758
Mesorhizobium	0.0018823809146389797	0.0020127351240576733	0.0022915904407941608	0.0018925518925518926	0.003368893879842785	0.002162691530818354
Mesotoga	0.0	0.0	3.851412505536405e-05	0.0	0.0	0.0
Methanobacterium	7.925814377427282e-05	0.0	5.777118758304608e-05	0.10042735042735043	0.006757149218765125	0.0
Methanobrevibacter	0.0	0.0	0.0	0.0010175010175010174	0.0	0.00014281925203517434
Methanoculleus	0.0	0.0	3.851412505536405e-05	0.0	3.872291815911247e-05	0.0
Methanofollis	0.0	0.0	0.0	6.105006105006105e-05	0.0	0.0
Methanosarcina	0.0	0.0	0.0	0.0	0.0	4.080550058147838e-05
Methylibium	0.000396290718871364	0.0	0.0	0.0002035002035002035	0.0	6.120825087221757e-05
Methylobacillus	0.0	0.00010978555222132769	0.0	0.0	0.0	0.0
Methylobacter	0.0	0.0	3.851412505536405e-05	0.0	0.0	0.0
Methylobacterium_Methylorubrum	0.0	0.0	0.0	0.0002035002035002035	0.0	0.0
Methyloceanibacter	0.0	0.00014638073629510357	0.0	0.0	0.0	0.0
Methylocystis	0.0	0.0	0.0001347994376937742	0.00020350020350020352	5.8084377238668703e-05	6.120825087221757e-05
Methylogaea	9.9072679717841e-05	0.0	0.0	0.0	0.0	0.0
Methylophaga	0.00013870175160497742	0.0	0.0	6.105006105006105e-05	0.0	0.0
Methylophilus	0.0	0.0	0.0	0.0	0.00017425313171600613	0.0
Methylorosula	0.00011888721566140921	0.0	0.0	0.0	0.0	0.0
Methylosinus	0.0036458746136165494	0.0029093171338651835	0.004756494444337461	0.002075702075702076	0.002633158434819648	0.0037337033032052718
Methylotenera	0.0	7.31903681475518e-05	0.0	0.0	0.0	0.0
Methyloversatilis	0.0	5.489277611066384e-05	0.0	0.0	0.0	0.0
Microvirga	0.0	0.0	0.0	0.0	0.0	6.120825087221757e-05
Minicystis	5.944360783070461e-05	0.0	0.0	0.0	0.0	0.0
Modestobacter	0.0	0.0	0.0	0.0	0.0	0.00016322200232591353
Mogibacterium	3.9629071887136404e-05	0.0	0.0	0.0	0.0	0.0
Moheibacter	0.00013870175160497742	0.0	0.0	4.07000407000407e-05	0.0	0.00014281925203517434
Monoglobus	9.9072679717841e-05	3.659518407377589e-05	0.0	6.105006105006105e-05	0.0	0.0002448330034888703
Moraxella	0.00011888721566140921	0.0	0.0	0.0	0.0	0.0
Morganella	0.0	0.0	0.0	0.0	0.0	4.080550058147838e-05
Mucilaginibacter	0.0	5.489277611066384e-05	0.0	0.0	3.872291815911247e-05	8.161100116295676e-05
Mucispirillum	5.944360783070461e-05	7.31903681475518e-05	0.0	0.00014245014245014244	9.680729539778117e-05	0.0004896660069777406
Mumia	0.0	0.0	0.0	0.0	0.0	6.120825087221757e-05
Muribaculum	0.002793849568043116	0.0	0.0002695988753875484	0.003968253968253969	0.002942941780092548	0.012058025421826863
Mycetocola	0.0	0.0	3.851412505536405e-05	4.07000407000407e-05	0.0	0.0
Mycobacterium	0.0003170325750970913	0.0004757373929590866	7.702825011072809e-05	0.0	9.680729539778117e-05	0.00032644400465182705
Mycoplasma	3.9629071887136404e-05	0.0	7.702825011072809e-05	0.0	3.872291815911247e-05	0.00026523575377960954
Myroides	0.0	0.0	0.0	4.07000407000407e-05	0.0	0.00010201375145369595
NED5E9	0.0	0.0	0.0	0.0	0.0	4.080550058147838e-05
NK4A214_group	0.0008718395815170009	0.0	0.00011554237516609216	0.0	0.0	0.001897455777038745
NS10_marine_group	0.0	5.489277611066384e-05	0.0	0.0	0.0	0.0
NS3a_marine_group	3.9629071887136404e-05	0.0	0.0	4.07000407000407e-05	0.0	0.0
NS5_marine_group	0.0	0.0	0.0	0.0	9.680729539778117e-05	0.0
Nannocystis	0.000495363398589205	0.002140818268315889	0.0012902231893546956	0.0010582010582010585	0.00013553021355689366	0.00032644400465182705
Natronoarchaeum	7.925814377427282e-05	0.0	0.0015020508771591981	0.0	0.0	0.0
Natronomonas	0.10450186256637868	0.0	0.015078279959175031	0.00010175010175010176	0.0021878448759898553	0.0005100687572684797
Natronorubrum	0.000396290718871364	0.0	0.0	4.07000407000407e-05	9.680729539778117e-05	0.0
Neisseria	0.000198145359435682	0.0	0.0	0.00022385022385022383	0.0	0.0007140962601758717
Neochlamydia	0.0	0.00040254702481153483	0.0	6.105006105006105e-05	0.0	0.00010201375145369595
Nesterenkonia	5.944360783070461e-05	0.0	0.0	0.0	0.0	0.0
Niabella	0.0	0.0	0.0	0.0	0.0	8.161100116295676e-05
Niastella	0.00023777443132281842	0.0	0.00011554237516609216	6.105006105006105e-05	5.8084377238668703e-05	0.00020402750290739188
Nitratireductor	0.0	0.0	0.0	0.00022385022385022383	0.0	0.0005304715075592191
Nitriliruptor	0.00015851628754854561	0.0	0.00015405650022145618	0.0	0.0	0.0
Nitrobacter	0.0	0.0	0.0	0.0	0.0009680729539778117	0.0007753045110480893
Nitrolancea	0.0	3.659518407377589e-05	0.0	0.0	0.0	0.0
Nitrosarchaeum	0.00013870175160497742	0.0	0.0	0.0	0.0	0.0
Nitrosomonas	0.0	0.0	0.0	0.0	0.0	8.161100116295676e-05
Nitrosospira	0.0	0.0	9.628531263841012e-05	0.0	0.00011616875447733741	0.0
Nitrospira	0.0011492430847269556	0.0004940349849959745	0.000693254250996553	0.0009564509564509566	0.0003872291815911247	0.0005712770081406972
Nocardioides	0.0021003408100182287	0.0026714484373856397	0.001251709064299332	0.0022792022792022795	0.00029042188619334355	0.001387387019770265
Nodosilinea_PCC_7104	0.0013077593722755016	0.00036595184073775886	0.0005777118758304607	0.0003256003256003256	0.0	0.0
Nordella	0.0	0.000329356656663983	0.0	0.000691900691900692	0.0006970125268640245	0.0005916797584314365
Novibacillus	0.0	0.0	0.0	0.0	0.0	0.00032644400465182705
Noviherbaspirillum	0.0	0.001976139939983898	0.00030811300044291236	0.0008343508343508344	0.000329144804352456	0.0004488605063962622
Novosphingobium	0.000693508758024887	0.0009514747859181732	0.0	4.07000407000407e-05	0.0	0.00010201375145369595
Nubsella	0.0	1.829759203688795e-05	1.9257062527682026e-05	0.0	0.0	0.0
OLB12	0.0	0.0	0.0	2.0350020350020348e-05	1.936145907955624e-05	0.00028563850407034867
OLB13	9.9072679717841e-05	0.00010978555222132769	0.0004236553756090046	0.0006512006512006512	0.0006970125268640244	0.0010405402648276988
OLB17	0.0	0.00021957110444265532	0.0	4.07000407000407e-05	0.0	4.080550058147838e-05
OM27_clade	0.0003368471110406594	0.0014638073629510355	0.0006547401259411889	0.00014245014245014244	0.0010842417084551493	0.0015710117723869176
OM60_NOR5__clade	0.0	0.00010978555222132769	0.0	0.0	0.00013553021355689366	0.00032644400465182705
Occallatibacter	0.0	0.0	0.0	0.0	0.0	0.00026523575377960954
Oceanibaculum	0.0	0.0	0.0	8.14000814000814e-05	0.0	0.0
Oceanicella	0.0	0.0	0.0	0.00010175010175010176	0.0	0.00030604125436108786
Oceanobacillus	0.0	0.0	0.0	0.0	0.00011616875447733741	0.0012445677677350904
Oceanospirillum	0.0	0.0	9.628531263841012e-05	0.0	0.0	0.0
Ochrobactrum	0.0	0.0	0.0	0.0001628001628001628	0.0	0.0
Odoribacter	0.0008123959736862962	0.0	3.851412505536405e-05	0.00022385022385022383	0.0003485062634320122	0.001693428274131353
Ohtaekwangia	0.004002536260600777	0.003366756934787382	0.006316316509079704	0.007997557997557995	0.007221824236674477	0.006447269091873585
Oikopleura	7.925814377427282e-05	0.0	5.777118758304608e-05	0.0	0.0	0.0
Oligella	0.0	0.0	0.0	0.000407000407000407	0.0	0.0
Oligoflexus	3.9629071887136404e-05	5.489277611066384e-05	0.00011554237516609216	6.105006105006105e-05	0.00011616875447733741	0.00012241650174443515
Olsenella	0.0	0.0	0.0	0.0	0.00011616875447733741	0.0008161100116295675
Opitutus	0.002496631528889593	0.0014455097709141474	0.0018871921277128388	0.0011803011803011804	0.001974868826114736	0.0013669842694795258
Ornithinibacillus	9.9072679717841e-05	0.0	0.0	0.0	0.0	0.0006528880093036541
Ornithinicoccus	0.0	0.0	0.0	0.00010175010175010176	0.0	0.0
Ornithinimicrobium	0.0	0.0	0.0	0.0009971509971509972	9.680729539778117e-05	0.0
Oscillatoria_PCC_6304	0.0	0.0	3.851412505536405e-05	0.0	0.0	0.0
Oscillibacter	0.0006142506142506142	0.0	0.0	0.0009564509564509565	0.0003678677225115685	0.0021422887805276148
Oscillochloris	0.0	0.0	0.0	6.105006105006105e-05	0.0	0.0
Ottowia	0.0	0.0	0.0	6.105006105006105e-05	0.0	0.0
Owenweeksia	0.0	0.0	0.0	8.14000814000814e-05	0.0	0.0
P3OB_42	0.0005151779345327731	0.0033484593427504945	0.001367251439465424	0.00040700040700040704	0.0008325427404209183	0.0008977210127925244
PMMR1	0.0	0.0	0.0	0.0003866503866503866	0.00040659064067068086	0.00032644400465182705
Paenalcaligenes	0.00027740350320995484	0.0	0.0	0.0	0.0	4.080550058147838e-05
Paenarthrobacter	0.0	0.004519505233111323	0.0005584548133027789	0.0015873015873015875	0.0005033979360684622	0.0003876522555240446
Paenibacillus	3.9629071887136404e-05	0.0012259386664714926	0.00011554237516609216	8.14000814000814e-05	0.00011616875447733741	0.00018362475261665272
Paeniglutamicibacter	0.0	0.0006953084974017419	0.0	0.0	0.0	4.080550058147838e-05
Paenisporosarcina	0.0	0.0014455097709141476	0.0	0.0	0.0	0.0002448330034888703
Pajaroellobacter	5.944360783070461e-05	9.148796018443972e-05	3.851412505536405e-05	0.00020350020350020352	9.680729539778117e-05	0.00026523575377960954
Paludibacter	0.0	0.0	0.0	0.0	3.872291815911247e-05	0.0
Paludicola	0.0	0.0	0.0	0.0	9.680729539778117e-05	0.0
Panacagrimonas	0.0009510977252912738	0.0031288882383078385	0.00032737006297059446	0.0003256003256003256	0.0	0.0
Pantoea	0.00011888721566140921	0.0	0.0	0.0	0.0	0.000428457756105523
Papillibacter	0.0	0.0	3.851412505536405e-05	0.0	0.0	0.0
Parabacteroides	0.0012086866925576606	0.0	0.0002695988753875484	0.0017704517704517702	0.0018393386125578422	0.0025707465366331373
Paraclostridium	0.0	0.0	0.00015405650022145618	0.0	0.0	0.0
Paracoccus	7.925814377427282e-05	0.0	0.0	0.0008343508343508345	0.00023233750895467481	0.0
Parafilimonas	5.944360783070461e-05	0.0	0.0	0.0	0.0	0.0
Parapedobacter	0.0	0.0	0.0	4.07000407000407e-05	0.0	0.0
Paraprevotella	0.0	0.0	0.0	0.0	0.0	0.000428457756105523
Parapusillimonas	0.0	0.0	0.0	8.14000814000814e-05	0.00013553021355689366	0.00016322200232591353
Parasegetibacter	0.0	0.0	3.851412505536405e-05	0.0	0.0	0.0
Parasutterella	0.000396290718871364	0.0	7.702825011072809e-05	0.00030525030525030525	0.0	0.00075490176075735
Parvibaculum	0.0	0.0	0.0	0.0	0.0	6.120825087221757e-05
Parviterribacter	7.925814377427282e-05	0.0	0.0001347994376937742	0.0	0.0	0.0
Paucibacter	0.002952365855591662	0.00012808314425821562	0.0009435960638564194	0.003561253561253561	0.002633158434819648	0.008242711117458635
Paucilactobacillus	0.0	0.0	0.0	0.0	0.0	4.080550058147838e-05
Paucisalibacillus	0.0	0.0	0.0	0.0	0.0	0.0012853732683165689
Pediococcus	0.0005151779345327731	0.0	0.0	0.0003663003663003663	0.0	0.0002244302531981311
Pedobacter	0.0008916541174605689	0.0005489277611066384	0.0003466271254982765	0.0009157509157509159	0.0002516989680342311	0.00026523575377960954
Pedomicrobium	0.010779107553301102	0.02384176242406499	0.012882974831019273	0.009768009768009765	0.016534686053941018	0.007447003856119806
Pedosphaera	0.0004161052548149322	0.00040254702481153483	0.0003851412505536405	0.00010175010175010176	0.00048403647698890586	0.0002244302531981311
Pelagibacterium	0.0010501704050091146	0.000329356656663983	0.00032737006297059446	0.00042735042735042735	0.00011616875447733741	0.0016730255238406135
Pelagicoccus	5.944360783070461e-05	0.0	0.0	0.0	0.0	0.00018362475261665272
Pelosinus	0.0	0.0	0.0	6.105006105006105e-05	0.0	0.0
Pelotomaculum	0.00011888721566140921	0.0	0.0	0.0	0.0	0.0
Peptoclostridium	0.0	0.0	0.0	0.0	0.0	4.080550058147838e-05
Peptococcus	0.0	0.0	0.0	4.07000407000407e-05	0.0	0.0
Peptoniphilus	0.0	0.0	3.851412505536405e-05	0.0	0.0	4.080550058147838e-05
Peredibacter	0.00011888721566140921	0.001299129034619044	0.00019257062527682024	4.07000407000407e-05	0.0	4.080550058147838e-05
Permianibacter	0.0	0.00014638073629510357	0.0	0.0	0.0	0.0
Persicitalea	7.925814377427282e-05	0.0	0.0005199406882474149	0.0	9.680729539778117e-05	0.0
Petrimonas	0.00015851628754854561	0.0	0.0	0.0	0.0	0.0
Phaeodactylibacter	0.00015851628754854561	0.0008416892336968455	0.0004429124381366866	0.00026455026455026457	0.000658289608704912	0.00014281925203517434
Phascolarctobacterium	0.000297218039153523	0.0	0.00040439831308132257	0.0	0.0	0.00016322200232591353
Phaselicystis	0.0004359197907585005	0.0008599868257337334	0.0003658841880259585	0.0007529507529507528	0.00013553021355689366	0.0005916797584314365
Phenylobacterium	0.002357929777284616	0.0009148796018443973	0.002349361628377207	0.0041107041107041106	0.003949737652229472	0.0031828290453553136
Phormidium_SAG_81.79	0.0006736942220813189	0.002396984556832321	0.0016368503148529725	0.0001628001628001628	0.0	0.0
Photobacterium	0.0	0.0	0.0	0.0	0.0	0.00010201375145369595
Phycisphaera	0.0	0.0	3.851412505536405e-05	0.0	0.0003097833452728998	4.080550058147838e-05
Phytohabitans	0.0	0.0	0.0	4.07000407000407e-05	0.0	0.0
Pir4_lineage	5.944360783070461e-05	0.0	0.0	0.00010175010175010176	3.872291815911247e-05	8.161100116295676e-05
Pirellula	0.0	0.0	0.0	0.0011396011396011395	0.00015489167263644987	0.00014281925203517434
Piscinibacter	0.0009114686534041374	0.002836126765717632	0.0010013672514394656	0.0001628001628001628	0.0004259520997502372	0.00040805500581478376
Planctomicrobium	0.0	0.0	0.0	0.0	0.0	0.00016322200232591353
Planctopirus	0.0	0.0	0.0	0.0	0.0	8.161100116295676e-05
Planktosalinus	0.0	0.0	0.0	0.0	5.8084377238668703e-05	0.00032644400465182705
Planktothrix_NIVA_CYA_15	0.0	0.0	0.0	0.0	3.872291815911247e-05	0.0
Planococcus	0.0	0.0	0.0	0.0	0.0	0.0002244302531981311
Planomicrobium	0.0	0.0	0.00025034181285986634	0.0	0.0	0.0
Pleomorphomonas	0.0	0.0	0.0	0.0	3.872291815911247e-05	0.0
Plesiomonas	0.0	0.0	0.00015405650022145618	0.0	0.0	0.0
Polaromonas	0.0	0.0	0.0	0.0	0.0	8.161100116295676e-05
Polyangium	0.0	0.0	0.0	0.0	0.00021297604987511855	0.0002448330034888703
Polycyclovorans	0.0017040500911468654	0.0021591158603527774	0.0008473107512180092	0.0016076516076516075	0.0003097833452728998	0.00040805500581478376
Polynucleobacter	7.925814377427282e-05	0.0	0.00011554237516609216	0.0	3.872291815911247e-05	0.00030604125436108786
Pontibacter	0.0	0.0	0.0	0.0	0.0	4.080550058147838e-05
Porphyrobacter	0.0	0.001354021810729708	0.0009628531263841014	0.0008547008547008548	0.0010261573312164804	0.0006528880093036541
Porphyromonadaceae_bacterium_C941	0.0	0.0	0.0	4.07000407000407e-05	0.0	0.0
Porphyromonas	9.9072679717841e-05	0.0	0.0	0.00026455026455026457	9.680729539778117e-05	6.120825087221757e-05
Povalibacter	0.0	0.0	0.0	0.0	0.0001936145907955624	0.00016322200232591353
Prevotella	0.003348656574463026	0.0	0.0	0.00016280016280016278	0.00040659064067068097	0.0023463162834350066
Prevotella_7	0.000594436078307046	0.0	0.00015405650022145618	6.105006105006105e-05	0.0	0.000958929263664742
Prevotella_9	0.0008916541174605693	0.0	0.0003851412505536405	0.000468050468050468	0.0005614823133071309	0.0014281925203517435
Prevotellaceae_Ga6A1_group	0.0	0.0	0.0	4.07000407000407e-05	0.0	0.00028563850407034867
Prevotellaceae_NK3B31_group	0.00015851628754854561	0.0	9.628531263841012e-05	0.0004884004884004884	0.00013553021355689366	0.0008161100116295677
Prevotellaceae_UCG_001	0.0007133232939684552	0.0	0.00025034181285986634	0.00115995115995116	0.001665085480841836	0.001897455777038745
Prevotellaceae_UCG_003	0.00023777443132281842	0.0	0.0	0.0	0.0	0.00034684675494256624
Prevotellaceae_UCG_004	0.0	0.0	0.00019257062527682024	0.0	0.0	0.0
Promicromonospora	0.0	0.0	0.0	4.07000407000407e-05	0.0	0.0
Prosthecobacter	3.9629071887136404e-05	0.0	0.0	0.0	0.00011616875447733741	0.00010201375145369595
Proteiniclasticum	0.0	0.0	0.0	0.0	0.0	4.080550058147838e-05
Proteiniphilum	0.0	0.0	0.0	0.00014245014245014247	0.0005808437723866871	0.0
Providencia	0.00017833082349211378	0.0	0.00015405650022145618	0.0	0.0	0.0002244302531981311
Pseudaminobacter	0.0003764761829277958	0.001024665154065725	0.0005969689383581427	6.105006105006105e-05	0.0007550969041026932	0.0
Pseudanabaena_NgrPSln22	0.000495363398589205	0.0013357242186928199	0.00483352269444819	0.0	0.0	0.0
Pseudarcobacter	0.0	0.0	0.0	0.0	0.0	0.00016322200232591353
Pseudarthrobacter	0.00025758896726638656	0.004647588377369539	0.00019257062527682024	0.0001628001628001628	0.0	0.00036724950523330544
Pseudoalteromonas	0.0003566616469842276	0.0	0.0	0.00010175010175010176	0.0	0.00010201375145369595
Pseudobutyrivibrio	0.00015851628754854561	0.0	0.0	0.0	0.0	0.0
Pseudoduganella	0.0	0.0	0.0	0.000407000407000407	0.00017425313171600613	0.00014281925203517434
Pseudoflavitalea	0.0	0.00018297592036887943	0.0	0.0	0.0	4.080550058147838e-05
Pseudofulvimonas	0.0	0.000311059064627095	0.0003466271254982765	0.0001628001628001628	0.0	0.0
Pseudohongiella	0.0	0.00020127351240576742	0.0	0.0	5.8084377238668703e-05	0.0
Pseudolabrys	0.007549338194499484	0.007062870526238747	0.007818367386238905	0.01068376068376068	0.009390307653584777	0.008222308367167894
Pseudomonas	0.0011294285487833875	0.0025982580692380888	0.0005584548133027789	0.0011803011803011804	0.0013553021355689366	0.0044069940627996665
Pseudonocardia	0.0012285012285012285	0.004116958208299788	0.0018486780026574746	0.00046805046805046814	7.744583631822495e-05	0.00016322200232591353
Pseudooceanicola	0.0	0.0	0.0	0.00010175010175010176	0.0	0.0
Pseudopelobacter	0.0	0.0	0.0	0.0	0.0	0.00020402750290739188
Pseudorhizobium	0.0	0.0	0.0	0.0	0.0	6.120825087221757e-05
Pseudorhodobacter	0.0	0.0	0.0	0.0	0.0	0.00034684675494256624
Pseudorhodoferax	0.0	0.0	9.628531263841012e-05	6.105006105006105e-05	0.0	0.0
Pseudorhodoplanes	0.002496631528889593	0.0030922930542340637	0.003408500067399719	0.002808302808302809	0.002846134484694767	0.002162691530818354
Pseudoxanthobacter	0.0	0.0	7.702825011072809e-05	0.0	0.0	0.0
Pseudoxanthomonas	0.0001783308234921138	0.001042962746102613	0.00017331356274913822	0.0	0.0001548916726364499	0.0004692632566870014
Psychrobacter	0.00047554886264563684	0.0	0.0	0.0	0.0	0.00018362475261665272
Psychrosphaera	0.0	0.0	0.0	6.105006105006105e-05	0.0	0.0
Puia	0.00027740350320995484	0.0	0.00023108475033218432	0.0	0.0	0.00018362475261665272
Puniceicoccus	0.0	0.0	0.0	4.07000407000407e-05	0.0	0.0
Pusillimonas	0.00013870175160497742	0.0	3.851412505536405e-05	0.0002442002442002442	0.0	0.00012241650174443515
Qipengyuania	0.0012483157644447966	0.00012808314425821562	0.0012131949392439677	0.0	0.0	0.0
Quadrisphaera	0.00011888721566140921	0.0	0.0	0.0	0.0	0.0
Quinella	0.0	0.0	0.0	0.0	0.0	8.161100116295676e-05
R76_B128	0.0	0.0	0.0	0.0	3.872291815911247e-05	0.0
RB41	0.002774035032099548	0.007154358486423188	0.030580215293959063	0.0009768009768009768	0.038219520223043986	0.011670373166302818
RBG_16_58_14	7.925814377427282e-05	0.0	0.0	0.0	0.0	0.0
Ralstonia	0.0	0.0	7.702825011072809e-05	0.0	0.0	0.0
Ramlibacter	0.001862566378695411	0.0014272121788772598	0.00558454813302779	0.004599104599104599	0.0029816646982516602	0.0034888702997164017
Raoultella	0.00011888721566140921	0.0	0.0	0.0	0.0	0.0
Reyranella	0.00418086708409289	0.006806704237722316	0.003562556567621174	0.002930402930402931	0.008654572208561641	0.004406994062799666
Rhabdobacter	0.0	5.489277611066384e-05	5.777118758304608e-05	0.0	0.0	0.0
Rheinheimera	0.0	0.0	0.0	0.0	0.0	0.0002448330034888703
Rhizobacter	0.000495363398589205	0.0	0.0	0.0020553520553520557	0.0	0.0009181237630832636
Rhizomicrobium	0.0	0.0	3.851412505536405e-05	0.0	0.0	0.0
Rhodanobacter	3.9629071887136404e-05	0.0	0.0	0.0	0.0	0.0005508742578499581
Rhodobacter	0.0	0.0	0.0	0.0	0.00029042188619334355	4.080550058147838e-05
Rhodobacteraceae_bacterium_REDSEA_S29_B10	0.0	0.0	0.0	0.0	9.680729539778117e-05	0.0
Rhodococcus	3.9629071887136404e-05	0.0	0.0	0.0	0.0	0.0
Rhodocytophaga	0.00023777443132281842	0.00020127351240576742	0.0006162260008858247	0.0	0.0	0.0
Rhodohalobacter	0.0	0.0	3.851412505536405e-05	0.0	0.000735735445023137	0.00012241650174443515
Rhodonellum	0.004359197907585004	0.00014638073629510357	0.00025034181285986634	0.0	0.0	0.0
Rhodopila	0.00027740350320995484	0.0002927614725902072	0.0	0.0	0.0	0.00014281925203517434
Rhodopirellula	0.0	0.0	0.0	0.0	0.00011616875447733741	0.00018362475261665272
Rhodoplanes	0.0	0.0	0.0010783955015501935	0.0023199023199023195	0.006950763809560688	0.0013057760186073082
Rhodovulum	0.0	0.0	3.851412505536405e-05	0.0	0.0	0.0
Rikenella	0.0003566616469842276	0.0	0.0	0.0002645502645502645	7.744583631822495e-05	0.0010201375145369594
Rikenellaceae_RC9_gut_group	0.0007133232939684551	0.0	0.0003851412505536405	0.00014245014245014247	0.001161687544773374	0.0009997347642462203
Rivibacter	0.0	0.0	3.851412505536405e-05	0.0	0.0	0.0
Robiginitalea	0.0	0.0	0.0	0.0	7.744583631822495e-05	0.0
Rodentibacter	0.0	0.0	0.0	4.07000407000407e-05	0.0	0.0
Romboutsia	0.000495363398589205	0.0	0.0	0.0002035002035002035	0.0006389281496253558	0.0009181237630832636
Roseburia	0.0	0.0	0.0002118276878045023	0.0013227513227513227	0.00013553021355689366	0.0014077897700610045
Roseibacillus	3.9629071887136404e-05	0.0	0.0	4.07000407000407e-05	9.680729539778117e-05	0.00012241650174443515
Roseicyclus	0.0	0.0	0.0	4.07000407000407e-05	0.0	0.0
Roseimarinus	0.0	0.0	7.702825011072809e-05	0.0	0.0	0.0
Roseimaritima	0.00015851628754854561	0.0	0.0	0.0	0.0	0.000958929263664742
Roseimicrobium	0.0	0.0	5.777118758304608e-05	0.00010175010175010176	0.0	0.0005508742578499582
Roseisolibacter	0.000495363398589205	5.489277611066384e-05	0.00017331356274913822	0.0004884004884004884	0.0	0.0004896660069777406
Roseobacter_clade_CHAB_I_5_lineage	5.944360783070461e-05	0.0	0.0	0.0	0.0	0.0
Roseococcus	0.0	0.0	0.0	0.0	3.872291815911247e-05	0.0
Roseomonas	0.0	0.0004391422088853107	0.00011554237516609216	0.0003663003663003663	5.8084377238668703e-05	8.161100116295676e-05
Roseovarius	0.0	0.0	0.0	0.0010582010582010585	0.0	0.0
Rothia	0.0006142506142506142	0.0	0.0	8.14000814000814e-05	0.0	0.0003876522555240446
Rubellimicrobium	0.0	7.31903681475518e-05	0.0	0.0	0.0	0.0
Rubrobacter	9.9072679717841e-05	0.0	0.0	0.0	0.0	4.080550058147838e-05
Rudaea	0.0	0.0	0.0	0.0	0.0	6.120825087221757e-05
Ruegeria	0.0	0.0	0.0	4.07000407000407e-05	0.0	0.0
Ruminiclostridium	0.0	0.0	0.0	6.105006105006105e-05	0.0	0.00020402750290739188
Ruminococcus	9.9072679717841e-05	0.0	0.00011554237516609216	0.0007733007733007733	3.872291815911247e-05	0.0012241650174443512
Ruminofilibacter	0.0012681303003883651	0.0	3.851412505536405e-05	0.00034595034595034593	5.8084377238668703e-05	0.0004692632566870014
SAR92_clade	0.0	0.0	0.0	4.07000407000407e-05	0.0	0.0
SCGC_AB_539_J10	0.0	0.0	0.0	4.07000407000407e-05	0.0	0.0
SH_PL14	0.0	0.0	0.0	8.14000814000814e-05	0.0	6.120825087221757e-05
SM1A02	0.0024173733851153203	0.0044646124570006575	0.002773017003986212	0.0035409035409035405	0.0024976282212627546	0.0017342337747128312
SUP05_cluster	0.0	0.0	0.0	0.0	3.872291815911247e-05	0.0
SWB02	0.014088135055876987	0.02451877332942985	0.007856881511294267	0.01164021164021164	0.010222850394005695	0.00681451859710689
Saccharofermentans	0.00021795989537925025	0.0	0.0	0.0	0.0	0.0
Saccharomonospora	3.9629071887136404e-05	0.0	0.0	0.0	3.872291815911247e-05	0.0004488605063962622
Salegentibacter	0.0	0.0	0.0	0.0006512006512006512	0.0	0.0
Salinarchaeum	0.006340651501941824	0.0	0.0	0.0	0.0	0.0
Salinibacterium	0.0007331378299120236	0.0015552953231354756	0.0	0.0	0.0012778562992507116	0.0017750392752943094
Salinicoccus	0.0	0.0	0.0	0.0	0.0	6.120825087221757e-05
Salinimicrobium	0.0	0.0	0.0	0.0005291005291005291	0.00019361459079556234	0.0030196070430294
Saliphagus	0.00015851628754854561	0.0	0.0	0.0	0.0	0.0
Sandaracinus	0.0011492430847269556	0.0022323062285003288	0.0008858248762733732	0.00030525030525030525	0.0008325427404209183	0.0004488605063962622
Scardovia	0.0	0.0	0.0	0.0	0.0	6.120825087221757e-05
Scytonema_UTEX_2349	0.0004161052548149322	0.0	0.0	0.0	0.0	0.0
Sedimentibacter	0.0	0.0	0.0	0.0	3.872291815911247e-05	0.0
Sediminibacterium	7.925814377427282e-05	0.0	0.0	4.07000407000407e-05	0.0	0.0
Serinibacter	0.0	0.0	0.0	0.0	0.0	4.080550058147838e-05
Sh765B_TzT_35	0.0	0.0	5.777118758304608e-05	0.0	0.0	0.0
Shinella	0.0	0.0	0.0	6.105006105006105e-05	0.0	0.0
Shuttleworthia	0.0	0.0	0.0	0.0	0.0	4.080550058147838e-05
Siccirubricoccus	5.944360783070461e-05	9.148796018443972e-05	0.0003466271254982764	0.0	0.0	0.00018362475261665272
Singulisphaera	0.0001783308234921138	0.0	0.00025034181285986634	0.0	0.0	0.00036724950523330544
Sinibacillus	0.0	0.0	0.0	0.0	0.0	0.0006528880093036541
Sinomicrobium	0.0	0.0	0.0	0.0	0.0	0.0002244302531981311
Snodgrassella	0.0	0.0	0.0	0.0	5.8084377238668703e-05	0.0
Soehngenia	0.0	0.0	0.0	0.00030525030525030525	0.0	0.0
Solibacillus	0.0	0.0	0.0	0.0	0.0	0.00018362475261665272
Solimonas	7.925814377427282e-05	0.0	0.0	0.0	0.0	0.0
Solirubrobacter	0.00099072679717841	0.0016101880992461393	0.00040439831308132257	0.0015873015873015873	0.0	0.00032644400465182705
Solirubrobacterales_bacterium_67_14	0.0	9.148796018443972e-05	5.777118758304608e-05	0.0	0.0	0.0
Solobacterium	7.925814377427282e-05	0.0	0.0	4.07000407000407e-05	7.744583631822495e-05	0.0
Sorangium	0.0	0.0	0.0	0.0	0.0	8.161100116295676e-05
Sphaerobacter	0.0	0.0	0.0	8.14000814000814e-05	0.0	4.080550058147838e-05
Sphingoaurantiacus	3.9629071887136404e-05	0.0	0.0	0.0	0.0	0.0
Sphingobacterium	0.00013870175160497742	0.0	3.851412505536405e-05	0.0	0.0	0.0010609430151184377
Sphingobium	0.0	0.0002378686964795433	0.0	0.000468050468050468	0.000329144804352456	0.0
Sphingomonas	0.011472616311325987	0.020767766961867815	0.007413969073157581	0.01058201058201058	0.002671881352978761	0.005100687572684798
Sphingopyxis	1.9814535943568202e-05	3.659518407377589e-05	9.628531263841012e-05	0.0	0.0	0.00014281925203517434
Sphingosinicella	0.0013672029801062061	0.00195784234794701	0.0018679350651851566	0.0018111518111518109	0.0	0.0
Spirochaeta_2	3.9629071887136404e-05	0.00012808314425821562	0.0	0.0	9.680729539778117e-05	4.080550058147838e-05
Spiroplasma	0.0	0.0	0.0	0.0	0.0	8.161100116295676e-05
Spirosoma	0.0	0.0	0.0	4.07000407000407e-05	0.0	8.161100116295676e-05
Sporanaerobacter	0.0	0.0	0.0	0.0	3.872291815911247e-05	0.0
Sporichthya	0.0012086866925576606	0.0031837810144185025	0.000712511313524235	0.000407000407000407	3.872291815911247e-05	4.080550058147838e-05
Sporocytophaga	0.00015851628754854561	0.0	0.0	8.14000814000814e-05	0.0	0.0
Staphylococcus	0.0004359197907585004	3.659518407377589e-05	0.00011554237516609216	0.0	0.0001548916726364499	0.00020402750290739188
Stappia	0.0008718395815170009	0.0010612603381395008	0.000673997188468871	0.0007936507936507938	0.0008712656585800304	0.0004896660069777406
Starkeya	3.9629071887136404e-05	0.0	0.0	0.0	0.0	0.0
Stella	0.000594436078307046	0.0007136060894386299	0.001367251439465424	0.0008140008140008142	0.0014521094309667176	0.0005508742578499582
Stenotrophobacter	0.0012681303003883651	0.0015552953231354756	0.0009050819388010553	0.0017094017094017092	0.0005421208542275746	0.0007753045110480893
Stenotrophomonas	0.00015851628754854561	0.0	0.0	0.0	5.8084377238668703e-05	0.00016322200232591353
Steroidobacter	0.00027740350320995484	0.001317426626655932	7.702825011072809e-05	0.000529100529100529	0.0002129760498751186	0.0008569155122110461
Streptococcus	0.0018229373068082747	0.0	0.00019257062527682024	0.00028490028490028494	0.0017425313171600609	0.002876787790994225
Streptomyces	0.0004161052548149322	0.004153553392373563	0.0003466271254982764	0.00010175010175010176	0.0006389281496253558	0.001897455777038745
Subdoligranulum	0.000297218039153523	0.0	0.00011554237516609216	0.0003663003663003663	0.0	0.002917593291575705
Subgroup_10	0.017179202663073642	0.008490082705116003	0.003273700629705944	0.0004884004884004884	0.0619179461364208	0.0018770530267480051
Subgroup_23	0.0	0.0	0.0	0.0	7.744583631822495e-05	0.0
Subsaxibacter	5.944360783070461e-05	0.0	0.00011554237516609216	0.0	0.0	6.120825087221757e-05
Succiniclasticum	7.925814377427282e-05	0.0	0.0	0.0	0.0	0.00012241650174443515
Sulfuricella	3.9629071887136404e-05	0.0	0.0	0.0	0.0	0.0
Sulfuricurvum	0.0	0.0	3.851412505536405e-05	0.0	0.0	4.080550058147838e-05
Sulfurifustis	0.0	0.0	0.0003466271254982765	4.07000407000407e-05	0.00040659064067068097	0.00014281925203517434
Sulfurimonas	0.0	0.0	0.0	0.0	7.744583631822495e-05	0.0
Sulfurisoma	3.9629071887136404e-05	0.0	0.0002118276878045023	0.0	0.00011616875447733741	0.00016322200232591353
Sulfurovum	0.00011888721566140921	0.0	0.0	0.0	0.0	0.0
Sumerlaea	0.00047554886264563684	0.0006770109053648541	0.0003658841880259585	0.00034595034595034593	5.808437723866871e-05	0.00016322200232591353
Sunxiuqinia	0.0	0.0	0.0	0.0	0.00011616875447733741	0.0
Sva0996_marine_group	0.00011888721566140921	0.0	0.0	0.0	0.0	0.0
Synechococcus_CC9902	7.925814377427282e-05	0.0	0.0	0.0	0.00021297604987511855	0.0
Synechococcus_IR11	9.9072679717841e-05	0.0	0.0	0.0	0.0	0.0
Syntrophobacter	0.0	0.0	0.0	0.0	0.0	4.080550058147838e-05
Syntrophus	0.0	0.0	0.0	0.0	0.0	4.080550058147838e-05
TM7a	7.925814377427282e-05	0.00012808314425821562	0.0001347994376937742	0.000407000407000407	0.00013553021355689366	0.00014281925203517434
TX1A_55	0.0	0.0005855229451804143	0.0008665678137456912	0.0	0.0	0.0
Tabrizicola	0.0	0.0005489277611066384	0.0003851412505536405	0.0	0.0	0.0
Taeseokella	0.0	0.0	9.628531263841012e-05	0.0	0.0	0.0
Tagaea	0.0001783308234921138	0.0008965820098075092	0.00046216950066436875	4.07000407000407e-05	0.0	0.0
Taibaiella	9.9072679717841e-05	0.0	0.0	8.14000814000814e-05	0.0001548916726364499	0.0
Tangfeifania	0.0	0.0	0.0	4.07000407000407e-05	0.0	0.0
Telluria	0.0	0.0	3.851412505536405e-05	0.0	0.0	0.0
Tellurimicrobium	3.9629071887136404e-05	0.0008782844177706215	0.00017331356274913822	0.0	0.0	0.0
Tenacibaculum	0.0	0.0	0.0	0.0	0.0	4.080550058147838e-05
Tepidisphaera	0.000198145359435682	0.00020127351240576742	0.00015405650022145618	0.0005087505087505087	0.00030978334527289973	0.0004488605063962622
Terracidiphilus	0.0	0.0	0.0	0.0	0.0	0.00012241650174443515
Terriglobus	0.0	0.0	5.777118758304608e-05	0.0	0.0	0.0
Terrimicrobium	0.0	0.0	0.0	0.0	3.872291815911247e-05	0.00014281925203517434
Terrimonas	0.004874375842117778	0.004684183561443314	0.004621695006643689	0.005372405372405374	0.0059246064783442095	0.005223104074429235
Terrisporobacter	0.0	0.0	0.0	0.0	9.680729539778117e-05	0.0
Tetragenococcus	0.0	0.0	0.0	0.0	0.0	0.0011425540162813947
Thalassobacillus	0.0	0.0	0.0	4.07000407000407e-05	0.0	0.0
Thalassobaculum	0.000198145359435682	0.00020127351240576742	0.0003466271254982765	0.00014245014245014244	0.00013553021355689366	0.0
Thauera	0.0	0.0	0.0	4.07000407000407e-05	0.0	0.0
Thermincola	0.0	0.0	0.0	0.0	0.0	4.080550058147838e-05
Thermoactinomyces	0.0	0.00014638073629510357	0.0	0.0	0.0	0.0
Thermobifida	0.0	0.0	0.0	0.0	0.0	0.00010201375145369595
Thermocrispum	0.0	0.0	0.0	4.07000407000407e-05	0.0	4.080550058147838e-05
Thermomonas	0.0	9.148796018443972e-05	0.0	0.0	0.0	0.000428457756105523
Thermomonospora	0.0	0.0	0.0	0.0	0.0	8.161100116295676e-05
Thermopolyspora	0.0	0.0	0.0	0.00010175010175010176	0.0	0.0
Thiobacillus	0.0	0.0	0.0	0.00034595034595034593	0.0	6.120825087221757e-05
Thioclava	0.0	0.0	5.777118758304608e-05	0.0	0.0	0.0
Tianweitania	7.925814377427282e-05	0.0	0.0	0.0	0.0	0.00026523575377960954
Tolypothrix	0.0007331378299120237	0.00045743980092219865	0.00040439831308132257	0.0	0.0	0.0
Treponema	9.9072679717841e-05	0.0	0.0	4.07000407000407e-05	3.872291815911247e-05	4.080550058147838e-05
Tropicibacter	0.0	0.0	0.0	0.0	0.0	0.00012241650174443515
Truepera	7.925814377427282e-05	0.0	0.0001347994376937742	0.00044770044770044766	0.0	0.0006936935098851325
Tumebacillus	7.925814377427282e-05	0.0	0.0	0.0	0.0	4.080550058147838e-05
Tundrisphaera	0.000198145359435682	0.0	0.0	0.0	0.0	6.120825087221757e-05
Turicibacter	9.9072679717841e-05	0.0	0.0	0.0	0.0007163739859435808	0.0012649705180258302
Tychonema_CCAP_1459_11B	0.00025758896726638656	0.0	0.0	0.0	0.0	0.00016322200232591353
Tyzzerella	0.0	0.0	7.702825011072809e-05	0.0	5.8084377238668703e-05	0.00012241650174443515
U29_B03	3.9629071887136404e-05	0.0	0.0	0.0	0.0	0.0
UBA6140	0.0	0.0	0.0	0.0	7.744583631822495e-05	4.080550058147838e-05
UCG_002	5.944360783070461e-05	0.0	0.0004236553756090046	4.07000407000407e-05	0.0	4.080550058147838e-05
UCG_003	0.0	0.0	5.777118758304608e-05	0.0	0.0	0.0
UCG_004	0.0	0.0	3.851412505536405e-05	0.0	0.0	0.00014281925203517434
UCG_005	0.0	0.0	0.0	0.0	0.0	0.00014281925203517434
UTBCD1	0.0	0.0	0.0	0.0	5.8084377238668703e-05	6.120825087221757e-05
UTCFX1	0.0	0.0	0.0	0.0	0.0	0.00014281925203517434
Unassigned	0.00427993976381073	0.0	0.0019449633152958852	0.0010785510785510783	0.0018006156943987293	0.004162161059310796
Unclassified	7.925814377427281e-05	0.0009514747859181732	0.00040439831308132257	0.0	0.0	0.00014281925203517434
Urania_1B_19_marine_sediment_group	0.000297218039153523	0.001317426626655932	0.00019257062527682024	0.0	3.872291815911247e-05	0.0004488605063962622
Ureaplasma	9.9072679717841e-05	0.0	0.00046216950066436875	0.0004884004884004884	7.744583631822495e-05	0.005814783832860671
Variovorax	0.0	0.0	0.0007895395636349633	0.0008343508343508344	0.001471470890046274	0.0009997347642462203
Veillonella	0.000198145359435682	0.0	0.0	6.105006105006105e-05	5.8084377238668703e-05	0.0013057760186073082
Veillonellaceae_UCG_001	5.944360783070461e-05	0.0	0.0	0.0	0.0	0.00014281925203517434
Verruc_01	0.0	0.0	0.0	4.07000407000407e-05	0.0	0.0
Verrucomicrobium	0.0	0.0	0.0	4.07000407000407e-05	0.0	0.0
Verticiella	0.0	0.0	0.0	6.105006105006105e-05	0.0	6.120825087221757e-05
Vibrio	0.0	0.0	0.0	4.07000407000407e-05	0.0	8.161100116295676e-05
Vicinamibacter	0.00047554886264563684	0.0017016760594305788	0.0016368503148529725	0.00034595034595034593	0.0002710604271137873	0.0006732907595943934
Victivallis	0.0	0.0	0.0	0.0	7.744583631822495e-05	0.0
Virgibacillus	0.0	0.0	0.0	0.0	3.872291815911247e-05	0.0003876522555240446
Vogesella	0.0	0.0	0.0	0.0	0.0	0.00010201375145369595
Vulgatibacter	0.00013870175160497742	0.00025616628851643123	9.628531263841012e-05	0.0	0.00013553021355689366	8.161100116295676e-05
W5053	0.0	0.0	0.0	0.0	0.0	4.080550058147838e-05
WCHB1_32	0.0	0.0	0.0	0.0	0.0	4.080550058147838e-05
Weissella	7.925814377427282e-05	0.0	0.0	0.0001221001221001221	7.744583631822495e-05	8.161100116295676e-05
Winogradskyella	0.0	0.0	0.0	6.105006105006105e-05	0.0	0.0
Woeseia	0.0	0.0	0.0	4.07000407000407e-05	0.0	0.0
Wolbachia	0.0013672029801062061	0.0	0.0	0.0	0.0	0.0102013751453696
YC_ZSS_LKJ147	0.004478085123246414	0.00195784234794701	0.001367251439465424	0.006634106634106634	0.0013553021355689366	0.0014894007712239609
YC_ZSS_LKJ63	0.0	7.31903681475518e-05	0.0	0.0	3.872291815911247e-05	0.0
Yonghaparkia	0.0	0.0	0.00046216950066436875	0.0	0.0	0.0
Yoonia_Loktanella	0.0	0.0	0.00023108475033218432	0.0	0.0	0.0
Zeaxanthinibacter	0.0	5.489277611066384e-05	3.851412505536405e-05	0.0	0.0	4.080550058147838e-05
Zobellella	0.0	0.0	0.0	0.0	0.0	4.080550058147838e-05
[Agitococcus]_lubricus_group	0.0	0.0	0.0	0.0	0.0	0.00012241650174443515
[Bacteroides]_pectinophilus_group	0.0	0.0	0.0	0.0	0.0	0.00010201375145369595
[Eubacterium]_brachy_group	0.0	0.0	9.628531263841012e-05	0.0	0.0	0.0
[Eubacterium]_fissicatena_group	0.00027740350320995484	0.0	0.0	0.0	0.0	0.0012445677677350904
[Eubacterium]_nodatum_group	3.9629071887136404e-05	0.0	0.0	0.0	0.0	0.00018362475261665272
[Eubacterium]_oxidoreducens_group	5.944360783070461e-05	0.0	0.0	8.14000814000814e-05	0.0	0.0
[Eubacterium]_ruminantium_group	0.0	0.0	0.0	0.00044770044770044766	0.0	0.001815844775875788
[Eubacterium]_saphenum_group	3.9629071887136404e-05	0.0	0.0	0.0	0.0	0.0
[Eubacterium]_siraeum_group	0.00013870175160497742	0.0	0.0	0.0	3.872291815911247e-05	0.00032644400465182705
[Eubacterium]_ventriosum_group	0.0	0.0	0.0001347994376937742	0.0	0.0	0.0
[Mycoplasma]_group	0.0	7.31903681475518e-05	0.0	0.0	0.0	0.0
[Rhizobium]_sphaerophysae_group	0.00033684711104065945	0.000658713313327966	0.0	0.0	0.00023233750895467481	0.000428457756105523
[Ruminococcus]_gnavus_group	0.0	0.0	0.0	4.07000407000407e-05	0.0	0.0005304715075592191
[Ruminococcus]_torques_group	0.000198145359435682	0.0	0.0	6.105006105006105e-05	0.00021297604987511855	4.080550058147838e-05
[Streptomyces]_thermoautotrophicus	0.0	0.0	0.0	0.0	0.0	0.00020402750290739188
alphaI_cluster	0.000693508758024887	0.001701676059430579	0.0008473107512180092	0.0006715506715506716	0.00048403647698890586	0.0
alpha_proteobacterium_1153_i2a	0.00013870175160497742	0.0	0.0	0.0	0.0	0.0
alpha_proteobacterium_HIMB59	5.944360783070461e-05	0.0	0.0	0.0	0.00011616875447733741	0.0
bacterium_QTYC46b	0.0	0.0	0.0	0.0	5.8084377238668703e-05	0.0
dgA_11_gut_group	0.0	0.0	0.0	6.105006105006105e-05	0.0	0.0007753045110480894
hgcI_clade	0.0	0.0	0.0	0.00014245014245014247	5.8084377238668703e-05	0.0
mle1_7	3.9629071887136404e-05	7.31903681475518e-05	5.777118758304608e-05	0.0	0.0	0.0
possible_genus_04	0.0007529523658555918	0.0006953084974017419	0.00023108475033218432	0.001424501424501424	0.0008131812813413619	0.0006120825087221758
unclassified_0319_6G20	3.9629071887136404e-05	0.0008050940496230698	0.00017331356274913822	0.00022385022385022383	0.00013553021355689366	4.080550058147838e-05
unclassified_0319_7L14	0.00037647618292779584	0.002781233989606968	0.00040439831308132257	0.0	0.0	0.0
unclassified_11_24	0.001961639058413252	0.0021774134523896657	0.0	0.0018925518925518926	0.0	0.00016322200232591353
unclassified_211ds20	0.0	0.0002378686964795433	0.0	0.0	0.0	0.0
unclassified_27F_1492R	0.00015851628754854561	0.0001646783283319915	0.00030811300044291236	0.0	0.0	0.0
unclassified_37_13	0.000495363398589205	0.0013357242186928199	0.0005391977507750968	0.0001221001221001221	0.00017425313171600613	0.00034684675494256624
unclassified_67_14	0.004814932234287072	0.008453487521042233	0.004872036819503553	0.0016890516890516888	0.002149121957830742	0.0021218860302368754
unclassified_A0839	0.0011690576206705241	0.004501207641074435	0.0011746808141886035	0.006450956450956451	0.007531607581947377	0.011629567665721341
unclassified_A21b	0.0	0.0	0.0	0.0	0.0	8.161100116295676e-05
unclassified_A4b	0.02871126258223033	0.0135036229232233	0.03308363342255773	0.02336182336182337	0.02997153865515305	0.023442760084059332
unclassified_AB1	0.0	0.0	0.0	0.0	0.0	4.080550058147838e-05
unclassified_AEGEAN_169_marine_group	7.925814377427282e-05	0.0	0.0	0.0	0.0	0.0
unclassified_AKIW781	5.944360783070461e-05	3.659518407377589e-05	0.0	0.0	5.8084377238668703e-05	0.0
unclassified_AKYG1722	7.925814377427282e-05	0.0002927614725902072	0.0003851412505536405	0.00014245014245014244	0.0	0.0
unclassified_AKYH767	7.925814377427282e-05	0.0002378686964795433	5.777118758304608e-05	0.0001628001628001628	0.00011616875447733741	0.00018362475261665272
unclassified_Acetobacteraceae	3.9629071887136404e-05	0.0	0.0	0.0	0.0	0.0
unclassified_Acidaminococcaceae	3.9629071887136404e-05	0.0	0.0	0.0	0.0	0.0003876522555240446
unclassified_Acidimicrobiia	0.0025362606007767303	0.0060016101880992455	0.0024841610660709815	0.002482702482702482	0.0007163739859435807	0.0007344990104666109
unclassified_Acidobacteriaceae__Subgroup_1	0.0	0.0	0.0	0.0	0.0	4.080550058147838e-05
unclassified_Acidobacteriae	0.00023777443132281842	0.0002744638805533192	0.00036588418802595854	0.00014245014245014244	0.0006002052314662432	0.0005916797584314366
unclassified_Acidobacteriales	0.0013473884441626376	0.0	0.0	0.0002849002849002849	0.0	0.00016322200232591353
unclassified_Acidobacteriota	0.0003566616469842276	0.0025799604772012005	0.0005584548133027789	0.0006715506715506718	0.0	0.00020402750290739188
unclassified_Actinobacteria	0.0004161052548149322	0.00010978555222132769	3.851412505536405e-05	0.0002442002442002442	0.00013553021355689366	0.0004488605063962622
unclassified_Actinobacteriota	0.00015851628754854561	0.0003842494327746469	0.00025034181285986634	0.00014245014245014244	7.744583631822495e-05	0.00020402750290739188
unclassified_Actinomarinales	0.005250852025045573	0.00587352704384103	0.008742706387567637	0.0004884004884004884	0.0007550969041026932	0.0004488605063962622
unclassified_Alphaproteobacteria	0.007450265514781644	0.013576813291370856	0.009397446513508838	0.011884411884411887	0.017231698580805057	0.00903841837879747
unclassified_Amb_16S_1323	0.0012483157644447966	0.0027629363975700803	0.002195305128155751	0.000468050468050468	0.000658289608704912	0.00036724950523330544
unclassified_Anaerolineaceae	0.02161765871443291	0.0127534216497109	0.02283887615783088	0.01988196988196989	0.02236248523688745	0.018954155020096702
unclassified_Anaerolineae	0.000673694222081319	0.0011161531142501646	0.00030811300044291236	0.0016483516483516481	0.00040659064067068097	0.0010201375145369594
unclassified_Anaeromyxobacter_dehalogenans	0.0	0.00012808314425821562	3.851412505536405e-05	0.0	9.680729539778117e-05	0.0
unclassified_Anaerovoracaceae	3.9629071887136404e-05	0.0	0.0	4.07000407000407e-05	7.744583631822495e-05	0.0
unclassified_Archaea	0.0027145914242688433	0.0	9.628531263841012e-05	0.00010175010175010176	0.0	0.00016322200232591353
unclassified_Ardenticatenaceae	0.00047554886264563684	0.00021957110444265532	0.0002118276878045023	0.00010175010175010176	0.00011616875447733741	0.00018362475261665272
unclassified_Ardenticatenales	0.0001783308234921138	0.00040254702481153483	7.702825011072809e-05	0.0	5.8084377238668703e-05	6.120825087221757e-05
unclassified_Arenicellaceae	0.0	0.0013906169948034838	7.702825011072809e-05	0.0001221001221001221	0.0006776510677844683	0.00026523575377960954
unclassified_Armatimonadales	0.0	0.0	3.851412505536405e-05	0.0	0.0	0.0
unclassified_Atopobiaceae	0.0	0.0	0.0	0.0	3.872291815911247e-05	0.0
unclassified_Azospirillaceae	0.0	7.31903681475518e-05	0.0	0.0	0.0	0.0
unclassified_Azospirillales	0.0	0.0	0.0	0.0	3.872291815911247e-05	0.0
unclassified_B1_7BS	0.00027740350320995484	0.0005489277611066384	0.0002695988753875484	0.00030525030525030525	3.872291815911247e-05	0.00010201375145369595
unclassified_BIrii41	0.01797178410081637	0.018407377589109274	0.013730285582237284	0.006410256410256407	0.013591744273848478	0.009915736641299251
unclassified_BSV26	5.944360783070461e-05	0.00023786869647954325	0.0001347994376937742	0.0	0.0	0.0002244302531981311
unclassified_Babeliaceae	0.0	0.0	0.0	0.0	3.872291815911247e-05	0.0
unclassified_Babeliales	3.9629071887136404e-05	0.0001646783283319915	0.00021182768780450228	8.14000814000814e-05	7.744583631822495e-05	4.080550058147838e-05
unclassified_Bacillaceae	0.0	0.0	0.0	0.0	3.872291815911247e-05	0.0032236345459367927
unclassified_Bacillales	0.0	0.0	0.0	0.0	0.0	4.080550058147838e-05
unclassified_Bacilli	3.9629071887136404e-05	0.0	0.0	8.14000814000814e-05	3.872291815911247e-05	0.00014281925203517434
unclassified_Bacteria	0.029503844019973142	0.042066164092805385	0.021933794219029874	0.033292633292633204	0.037793568123293625	0.02993083467651429
unclassified_Bacteroidales	3.9629071887136404e-05	0.0	0.0003273700629705944	0.0001628001628001628	0.00011616875447733742	0.0004692632566870014
unclassified_Bacteroidales_BS11_gut_group	0.0	0.0	0.0	0.0	0.0	8.161100116295676e-05
unclassified_Bacteroidales_RF16_group	0.00011888721566140921	0.0	0.0	4.07000407000407e-05	0.0	0.00014281925203517434
unclassified_Bacteroidetes_VC2.1_Bac22	0.0	0.0	0.0	0.0	5.8084377238668703e-05	8.161100116295676e-05
unclassified_Bacteroidia	0.0007331378299120237	0.0005855229451804143	0.0005584548133027789	0.0008750508750508753	0.00040659064067068086	0.0010405402648276988
unclassified_Bacteroidota	0.0	0.0	0.0	4.07000407000407e-05	0.0	0.0
unclassified_Balneolaceae	0.00027740350320995484	0.0	5.777118758304608e-05	0.0003866503866503866	0.0	0.000958929263664742
unclassified_Barnesiellaceae	0.0	0.0	0.0	0.0	0.0	0.00030604125436108786
unclassified_Bathyarchaeia	0.0001783308234921138	0.0	0.0	8.14000814000814e-05	0.0	0.00010201375145369595
unclassified_Bdellovibrionota	0.0	0.0	0.0	6.105006105006105e-05	0.0	0.0
unclassified_Beijerinckiaceae	5.944360783070461e-05	0.0	3.851412505536405e-05	0.0	0.0	0.0
unclassified_Bifidobacteriaceae	0.0	0.0	0.0	0.0	0.0	4.080550058147838e-05
unclassified_Blastocatellaceae	3.9629071887136404e-05	3.659518407377589e-05	0.0	8.14000814000814e-05	0.0	0.0
unclassified_Blastocatellia	0.0	3.659518407377589e-05	0.0	0.0	3.872291815911247e-05	6.120825087221757e-05
unclassified_Blfdi19	0.0	0.0011344507062870527	0.0001347994376937742	0.00014245014245014247	0.0	0.0
unclassified_Bradymonadaceae	0.0	0.0	0.0	0.0	7.744583631822495e-05	0.0
unclassified_Bradymonadales	0.0	5.489277611066384e-05	0.0	0.0	0.0	0.0
unclassified_Burkholderiaceae	0.0	0.0	0.0	0.0	3.872291815911247e-05	0.0
unclassified_Burkholderiales	0.0003368471110406594	0.0	0.0005391977507750967	0.0006512006512006512	0.0008906271176595869	0.0011221512659906553
unclassified_CCD24	3.9629071887136404e-05	0.0	3.851412505536405e-05	4.07000407000407e-05	0.0	0.0
unclassified_CCM11a	3.9629071887136404e-05	0.0	0.0	0.0	0.0	0.0
unclassified_CHAB_XI_27	0.0	0.0	0.0	0.0	3.872291815911247e-05	0.0
unclassified_Caldilineaceae	0.000970912261234842	0.0007867964575861817	0.0009243390013287373	0.001037851037851038	0.0007550969041026932	0.0006528880093036541
unclassified_Calditrichaceae	3.9629071887136404e-05	0.0	0.0	0.0	0.0	0.0
unclassified_Caloramatoraceae	0.0	0.0	0.0	6.105006105006105e-05	0.0	0.0
unclassified_Candidatus_Adlerbacteria_bacterium_GW2011_GWC1_50_9	0.0	0.00025616628851643123	1.9257062527682026e-05	0.0002849002849002849	0.00023233750895467481	8.161100116295676e-05
unclassified_Candidatus_Buchananbacteria	0.0	1.829759203688795e-05	5.777118758304608e-05	0.0	0.0	0.0
unclassified_Candidatus_Curtissbacteria_bacterium_RIFCSPLOWO2_02_FULL_40_11	0.0	0.0	0.0	0.0	0.0	4.080550058147838e-05
unclassified_Candidatus_Doudnabacteria_bacterium_RIFCSPLOWO2_02_FULL_48_13	0.00023777443132281842	0.0017199736514674669	0.0003466271254982764	0.0015873015873015873	0.0005033979360684622	0.0013465815191887867
unclassified_Candidatus_Falkowbacteria	7.925814377427282e-05	0.0	0.0	0.0	0.0	0.0
unclassified_Candidatus_Hepatincola	0.0	0.0	0.0	0.0	0.0	4.080550058147838e-05
unclassified_Candidatus_Jidaibacter	0.0	0.0	3.851412505536405e-05	0.0	0.0	0.0
unclassified_Candidatus_Kaiserbacteria	0.016208290401838788	0.004958647441996635	0.0020990198155173413	0.011864061864061862	0.006040775232821544	0.003774508803786751
unclassified_Candidatus_Kaiserbacteria_bacterium_RIFOXYB1_FULL_46_14	5.944360783070461e-05	0.00014638073629510357	0.0001347994376937742	6.105006105006105e-05	0.0	4.080550058147838e-05
unclassified_Candidatus_Kapabacteria_sp._59_99	0.0	0.00036595184073775886	9.628531263841012e-05	0.0	0.0	0.0
unclassified_Candidatus_Levybacteria	3.9629071887136404e-05	0.0	0.0	0.0	0.0	0.0
unclassified_Candidatus_Magasanikbacteria_bacterium_RIFOXYD1_FULL_40_23	0.0	3.659518407377589e-05	0.0	4.07000407000407e-05	0.0	0.00010201375145369595
unclassified_Candidatus_Nomurabacteria	0.0	0.0	0.0	0.0	0.0	0.0018770530267480056
unclassified_Candidatus_Pacebacteria	0.0001783308234921138	9.148796018443972e-05	0.00017331356274913822	0.0	5.8084377238668703e-05	0.0
unclassified_Candidatus_Pacebacteria_bacterium_GW2011_GWA1_46_10	0.0	0.0	0.0	0.0	3.872291815911247e-05	0.0
unclassified_Candidatus_Peregrinibacteria	0.0	0.0	0.0	0.0	7.744583631822495e-05	0.0
unclassified_Candidatus_Peregrinibacteria_bacterium_RIFCSPLOWO2_02_FULL_48_14	0.0010501704050091146	0.002195711044426553	0.0002695988753875484	0.0001221001221001221	0.0	0.0
unclassified_Candidatus_Peribacteria	0.0	0.00012808314425821562	0.0	0.0002442002442002442	7.744583631822495e-05	0.00016322200232591353
unclassified_Candidatus_Peribacteria_bacterium_RIFCSPLOWO2_01_FULL_51_18	1.9814535943568202e-05	0.0	3.851412505536405e-05	0.0	0.0	2.040275029073919e-05
unclassified_Candidatus_Peribacteria_bacterium_RIFOXYC2_FULL_55_14	0.0	0.00014638073629510357	0.0	6.105006105006105e-05	0.0	0.00016322200232591353
unclassified_Candidatus_Peribacteria_bacterium_RIFOXYC2_FULL_58_10	0.00023777443132281842	0.0005489277611066384	0.00015405650022145618	0.0002442002442002442	9.680729539778117e-05	6.120825087221757e-05
unclassified_Candidatus_Roizmanbacteria	0.0	5.489277611066384e-05	0.0	0.0	0.0	0.0
unclassified_Candidatus_Roizmanbacteria_bacterium_RIFCSPLOWO2_02_FULL_36_11	0.0	0.0	0.0	4.07000407000407e-05	0.0	0.0
unclassified_Candidatus_Saccharibacteria_bacterium_UB2523	3.9629071887136404e-05	0.0	0.0	0.0	0.0	0.0
unclassified_Candidatus_Sonnebornia_yantaiensis	0.0004557343267020687	0.0002927614725902072	0.0	0.00014245014245014244	7.744583631822495e-05	6.120825087221757e-05
unclassified_Candidatus_Woesebacteria	0.0	0.00010978555222132769	0.0	0.0	0.0	4.080550058147838e-05
unclassified_Candidatus_Wolfebacteria	3.9629071887136404e-05	0.0002378686964795433	7.702825011072809e-05	0.0	0.0	0.0
unclassified_Candidatus_Yanofskybacteria_bacterium_GW2011_GWF1_44_227	1.9814535943568202e-05	0.00012808314425821562	0.0	0.0	0.0	0.0
unclassified_Candidatus_Zambryskibacteria_bacterium_RIFCSPLOWO2_12_FULL_39_16	0.0	7.31903681475518e-05	0.0	0.0	0.0	0.0
unclassified_Caulobacteraceae	0.0005746215423634778	0.0006953084974017419	0.0009628531263841014	4.07000407000407e-05	0.0	4.080550058147838e-05
unclassified_Caulobacterales	5.944360783070461e-05	0.0	0.0	0.0	3.872291815911247e-05	0.0
unclassified_Cellvibrionaceae	0.0004557343267020687	0.0009514747859181732	0.00017331356274913822	0.0	0.0002129760498751186	0.00010201375145369595
unclassified_Chitinivibrionia	0.0005746215423634778	0.0014821049549879235	0.00030811300044291236	0.0	0.0011036031675347054	0.0013465815191887867
unclassified_Chitinophagaceae	0.0011690576206705241	3.659518407377589e-05	0.0008473107512180092	0.0005087505087505087	5.8084377238668703e-05	0.00030604125436108786
unclassified_Chitinophagales	0.00047554886264563684	0.002250603820537217	0.0002695988753875484	0.000976800976800977	0.000987434413057368	0.0005916797584314366
unclassified_Chlamydiales	0.0	5.489277611066384e-05	1.9257062527682026e-05	8.14000814000814e-05	7.744583631822495e-05	0.0
unclassified_Chlorobi_bacterium_OLB5	0.0	3.659518407377589e-05	3.851412505536405e-05	4.07000407000407e-05	0.0	4.080550058147838e-05
unclassified_Chloroflexaceae	5.944360783070461e-05	0.00014638073629510357	0.0	0.0001628001628001628	0.0002516989680342311	0.0
unclassified_Chloroflexi	0.004894190378061345	0.010027080436214595	0.007587282635906719	0.004924704924704926	0.0029042188619334357	0.0025503437863423984
unclassified_Chloroflexia	0.0	0.0	0.0	0.0	0.0	4.080550058147838e-05
unclassified_Christensenellaceae	0.0	0.0	0.0	0.0	0.0	0.00014281925203517434
unclassified_Chthoniobacteraceae	3.9629071887136404e-05	0.0	0.0	0.0	0.0	0.0
unclassified_Chthoniobacterales	0.0	0.0	0.0	0.0	0.0	8.161100116295676e-05
unclassified_Clade_III	0.0	0.0	0.0	0.0	0.0	6.120825087221757e-05
unclassified_Clostridia	0.00023777443132281842	0.00020127351240576742	3.851412505536405e-05	8.14000814000814e-05	0.0001548916726364499	0.00075490176075735
unclassified_Clostridia_UCG_014	0.0018229373068082747	3.659518407377589e-05	0.0003466271254982764	0.0007122507122507122	0.0013940250537280488	0.007814253361353109
unclassified_Clostridia_vadinBB60_group	0.0	0.0	3.851412505536405e-05	4.07000407000407e-05	0.0011810490038529305	0.0007957072613388285
unclassified_Clostridium_sp._K4410.MGS_306	0.0	0.0	0.0	4.07000407000407e-05	0.0	0.0
unclassified_Coleofasciculaceae	0.0	0.0	0.0	0.0	0.0	0.00014281925203517434
unclassified_Comamonadaceae	0.0	0.0	0.00011554237516609216	0.00014245014245014247	0.00013553021355689366	6.120825087221757e-05
unclassified_Coriobacteriales	0.0	0.0	0.0	0.0	0.0	8.161100116295676e-05
unclassified_Crocinitomicaceae	0.0	0.0	0.0	0.0	0.0	4.080550058147838e-05
unclassified_Cryomorphaceae	3.9629071887136404e-05	0.0	9.628531263841012e-05	0.00018315018315018315	9.680729539778117e-05	0.0
unclassified_Cyanobacteriales	0.00047554886264563684	0.0004757373929590866	0.0012131949392439677	8.14000814000814e-05	0.0	0.00020402750290739188
unclassified_Cyanobacteriia	0.0006538796861377508	0.0	0.0013672514394654238	0.00042735042735042735	0.0	4.080550058147838e-05
unclassified_Cyanobiaceae	3.9629071887136404e-05	0.0	0.0	0.0	0.0	0.0
unclassified_Cyclobacteriaceae	0.00021795989537925025	0.0	0.0	0.0	0.0	0.0006528880093036541
unclassified_Cytophagales	0.0	5.489277611066384e-05	0.0	4.07000407000407e-05	3.872291815911247e-05	0.0
unclassified_D05_2	0.0	0.000677010905364854	0.00032737006297059446	0.0002035002035002035	0.00046467501790934963	0.00026523575377960954
unclassified_DEV007	0.0	3.659518407377589e-05	3.851412505536405e-05	0.0	0.0	4.080550058147838e-05
unclassified_Defluviicoccales	0.0007331378299120236	0.0006953084974017419	0.0002695988753875484	0.0006105006105006105	9.680729539778117e-05	4.080550058147838e-05
unclassified_Dehalococcoidia	0.00047554886264563684	0.0015004025470248116	0.00015405650022145618	0.0008343508343508343	0.0012972177583302678	0.000958929263664742
unclassified_Desulfobacterales	0.0	0.0	0.0	0.0	5.8084377238668703e-05	0.0
unclassified_Desulfobacterota	0.0	0.0001646783283319915	0.0	8.14000814000814e-05	0.0	0.0
unclassified_Desulfocapsaceae	0.0	0.0	0.0	0.0001221001221001221	0.0	0.0
unclassified_Desulfosarcinaceae	0.0	0.0	0.0	0.0	3.872291815911247e-05	0.0
unclassified_Desulfovibrionaceae	0.0003170325750970913	0.0	0.0	0.004802604802604802	0.00021297604987511855	0.006834921347397631
unclassified_Diplorickettsiaceae	0.0005151779345327731	0.0011161531142501648	0.00023108475033218432	0.0006919006919006919	0.001142326085693818	0.0007140962601758716
unclassified_Dysgonomonadaceae	5.944360783070461e-05	0.0	3.851412505536405e-05	0.0	0.0	0.0
unclassified_EF100_94H03	0.00021795989537925025	0.0003842494327746469	0.00019257062527682024	0.0	0.00017425313171600613	8.161100116295676e-05
unclassified_EPR3968_O8a_Bc78	0.0	0.0	0.0	0.00010175010175010176	0.0	0.0
unclassified_Eel_36e1D6	0.00021795989537925025	0.0	0.0002888559379152304	0.0	0.0	0.0
unclassified_Elev_16S_1166	0.0	0.0	0.0	4.07000407000407e-05	0.0	0.0
unclassified_Elsterales	0.0019220099865261157	0.004062065432189122	0.002330104565849525	0.0020350020350020357	0.002400820925864973	0.0012445677677350904
unclassified_Elusimicrobiota	0.0	0.0	0.0	8.14000814000814e-05	0.0	0.0
unclassified_Enterobacterales	0.0	0.0	0.0	4.07000407000407e-05	5.8084377238668703e-05	4.080550058147838e-05
unclassified_Enterobacteriaceae	0.0	0.0	0.0	0.0	0.0	8.161100116295676e-05
unclassified_Entotheonellaceae	0.0	0.0	0.0	0.0	0.0	6.120825087221757e-05
unclassified_Erysipelatoclostridiaceae	0.0	0.0	0.0	0.0	0.0	4.080550058147838e-05
unclassified_Erysipelotrichaceae	7.925814377427282e-05	0.0	0.0	4.07000407000407e-05	7.744583631822495e-05	0.00034684675494256624
unclassified_Eubacteriaceae	0.00027740350320995484	0.0	7.702825011072809e-05	0.00032560032560032556	0.00011616875447733741	0.0016526227735498744
unclassified_Euzebyaceae	0.000792581437742728	0.0	0.0	0.0	0.0	0.000428457756105523
unclassified_F082	0.00047554886264563684	0.0	7.702825011072809e-05	8.14000814000814e-05	0.0	0.0008161100116295677
unclassified_Fibrobacteraceae	0.0	0.0	0.0	0.0	0.0	4.080550058147838e-05
unclassified_Fimbriimonadaceae	0.0	0.0	0.0	0.00010175010175010176	0.0	4.080550058147838e-05
unclassified_Firmicutes	0.00013870175160497742	0.0	3.851412505536405e-05	0.0005087505087505087	0.00029042188619334355	0.00026523575377960954
unclassified_Flavobacteriaceae	0.0	0.0	0.0	0.0001221001221001221	0.0	0.00032644400465182705
unclassified_Flavobacteriales	0.0	0.0007867964575861817	0.0004236553756090046	0.0002442002442002442	0.0002129760498751186	0.0
unclassified_Fodinicurvataceae	0.0008123959736862962	0.00023786869647954325	0.00030811300044291236	0.0005494505494505496	0.0006389281496253558	0.006324852590129149
unclassified_Frankiales	0.0	0.0	5.777118758304608e-05	0.00014245014245014244	0.0	0.0
unclassified_Fusobacteriaceae	0.0	0.0	0.0	0.0	0.00017425313171600613	0.0
unclassified_GWA2_38_13b	9.9072679717841e-05	3.659518407377589e-05	3.851412505536405e-05	0.0	0.0	0.0
unclassified_Gaiellales	0.00015851628754854561	0.001024665154065725	9.628531263841012e-05	0.00046805046805046814	0.0	0.00012241650174443515
unclassified_Gammaproteobacteria	0.001050170405009115	0.004501207641074432	0.0017909068150744282	0.0019332519332519327	0.0038529303568316906	0.0018770530267480047
unclassified_Gastranaerophilales	0.0	0.0	3.851412505536405e-05	0.0	0.0001548916726364499	4.080550058147838e-05
unclassified_Geminicoccaceae	0.0	0.0	0.0	0.00010175010175010176	0.0	0.0
unclassified_Gemmataceae	0.001902195450582548	0.0015735929151723634	0.0021953051281557515	0.0014245014245014244	0.0013940250537280484	0.0010201375145369594
unclassified_Gemmatimonadaceae	0.007212491083458822	0.01597379784820317	0.007259912572936129	0.007834757834757834	0.0059826908555828786	0.0052027013241384935
unclassified_Gemmatimonadota	0.00309106760719664	0.003824196735709581	0.0035047853800381284	0.0028490028490028496	0.0005227593951480184	0.0004692632566870014
unclassified_Geobacteraceae	0.0	0.0	0.0	0.0	0.0	6.120825087221757e-05
unclassified_Granulosicoccales	0.0	0.0	0.0	0.0	3.872291815911247e-05	0.0
unclassified_HAW_RM37_2	0.0	0.0	0.0	0.0	0.0	0.00016322200232591353
unclassified_Halobacterales	0.01989379408734248	0.0	0.005507519882917061	0.00010175010175010176	0.001607001103603167	8.161100116295676e-05
unclassified_Halobacteriaceae	0.0	0.0	0.0005199406882474149	0.0	0.0	0.0
unclassified_Haloferacaceae	0.011155583736228896	0.0	0.0031774153170675344	8.14000814000814e-05	0.000987434413057368	4.080550058147838e-05
unclassified_Halomicrobiaceae	0.013909804232384878	0.0	0.0098596160141732	0.0	0.0010067958721369243	0.0
unclassified_Halomonadaceae	0.0	0.0	0.0	0.0	0.0	4.080550058147838e-05
unclassified_Holophagaceae	0.0	0.0	3.851412505536405e-05	0.0	0.0	0.0
unclassified_Holosporaceae	0.0	0.0	0.0	0.0	0.00011616875447733741	0.00010201375145369595
unclassified_Hydrogenedensaceae	0.00013870175160497742	5.489277611066384e-05	3.851412505536405e-05	2.0350020350020348e-05	0.0001742531317160061	4.080550058147838e-05
unclassified_Hydrogenispora	0.0	0.0	0.0	0.0	7.744583631822495e-05	0.0
unclassified_Hyphomicrobiaceae	0.0	0.0	0.00011554237516609216	0.00042735042735042735	0.0008519041995004742	0.0
unclassified_Hyphomonadaceae	0.00198145359435682	0.0034216497108980463	0.0005777118758304607	0.0032560032560032567	0.001548916726364499	0.002325913533144268
unclassified_IMCC26256	0.0005349924704763416	0.0032752689746029426	0.0012902231893546956	0.0012210012210012208	0.004704834556332166	0.0012241650174443512
unclassified_Ilumatobacteraceae	0.0003566616469842276	0.0	0.00015405650022145618	0.00014245014245014244	0.00019361459079556234	0.00012241650174443515
unclassified_Isosphaeraceae	3.9629071887136404e-05	0.0	9.628531263841012e-05	0.00026455026455026457	0.0002516989680342311	0.00020402750290739188
unclassified_JG30_KF_AS9	5.944360783070461e-05	0.0	3.851412505536405e-05	0.0	3.872291815911247e-05	0.00014281925203517434
unclassified_JG30_KF_CM45	0.001069984940952683	0.0011344507062870527	0.0005199406882474149	0.0009361009361009363	0.0008131812813413619	0.0004488605063962622
unclassified_KD3_93	3.9629071887136404e-05	0.00020127351240576742	0.0	0.0	0.00011616875447733741	0.0
unclassified_KF_JG30_B3	0.0008520250455734326	0.0031288882383078385	0.0018871921277128388	0.0008954008954008953	0.0019361459079556239	0.0011017485156999164
unclassified_Kapabacteriales	0.0	0.0	0.0	0.0005698005698005698	3.872291815911247e-05	4.080550058147838e-05
unclassified_Kosmotogaceae	0.0	0.0	0.0	0.0	7.744583631822495e-05	0.0
unclassified_Ktedonobacteraceae	3.9629071887136404e-05	0.0	0.0003273700629705944	0.0002849002849002849	0.00029042188619334355	0.0002448330034888703
unclassified_LD1_PB3	0.0	0.0	3.851412505536405e-05	0.0	0.0	0.0
unclassified_LD_RB_34	0.0	0.0	0.0	4.07000407000407e-05	0.0	0.0
unclassified_LWQ8	0.0011096140128398194	0.0008050940496230698	0.0004429124381366866	0.0005901505901505902	7.744583631822495e-05	0.00010201375145369595
unclassified_Lachnospiraceae	0.0009114686534041377	0.0	0.0004043983130813225	0.006125356125356128	0.0015295552672849422	0.0021218860302368732
unclassified_Lactobacillaceae	0.0	0.0	0.0	0.0	3.872291815911247e-05	4.080550058147838e-05
unclassified_Latescibacteraceae	0.0	0.0	0.0	4.07000407000407e-05	1.936145907955624e-05	0.00014281925203517434
unclassified_Legionellaceae	0.0	0.0	3.851412505536405e-05	0.0	0.0	0.0
unclassified_Lenti_02	0.0	0.0	0.0	8.14000814000814e-05	0.0	0.0
unclassified_Lentimicrobiaceae	0.0	0.0	3.851412505536405e-05	0.0	0.0	8.161100116295676e-05
unclassified_Leptospiraceae	0.0	5.489277611066384e-05	0.0	0.0	0.0	0.0
unclassified_Limnochordaceae	3.9629071887136404e-05	0.0	0.0	0.0	9.680729539778117e-05	0.00014281925203517434
unclassified_Lineage_IV	7.925814377427282e-05	0.00045743980092219865	0.0001347994376937742	4.07000407000407e-05	0.0	0.0
unclassified_Lokiarchaeia	0.0	0.0	0.0	4.07000407000407e-05	0.0	0.0
unclassified_Longimicrobiaceae	0.005924546247126892	0.006129693332357461	0.006566658321939573	0.008872608872608871	0.0016263625626827235	0.00277477403954053
unclassified_MVP_88	0.0	0.0	5.777118758304608e-05	0.0	7.744583631822495e-05	4.080550058147838e-05
unclassified_MWH_CFBk5	0.0	0.0	0.0	0.0	0.0	0.00012241650174443515
unclassified_Magnetospiraceae	0.0011492430847269556	0.0008782844177706214	0.0015598220647422439	0.0010989010989010991	0.0011810490038529305	0.0004896660069777406
unclassified_Marine_Benthic_Group_D_and_DHVEG_1	0.0	0.0	0.0	4.07000407000407e-05	0.0	0.0
unclassified_Marine_Group_II	0.00021795989537925025	0.0	3.851412505536405e-05	4.07000407000407e-05	0.0	0.0
unclassified_Marinilabiliaceae	0.0	0.0	0.0	4.07000407000407e-05	7.744583631822495e-05	0.0
unclassified_Methanobacteriaceae	0.0	0.0	0.0	4.07000407000407e-05	0.0	0.0
unclassified_Methanofastidiosales	3.9629071887136404e-05	0.0	0.0	0.0	9.680729539778117e-05	0.0
unclassified_Methanomethylophilaceae	0.0	0.0	0.0	0.0	0.0	6.120825087221757e-05
unclassified_Methylacidiphilaceae	0.00047554886264563684	0.00018297592036887943	0.0006354830634135068	0.0	0.0	0.00014281925203517434
unclassified_Methylococcaceae	0.0	0.0	0.0	0.0003256003256003256	3.872291815911247e-05	0.000856915512211046
unclassified_Methyloligellaceae	0.0	0.0	0.0	0.0	9.680729539778117e-05	0.0
unclassified_Micavibrionaceae	0.0006142506142506142	0.0013357242186928199	0.00019257062527682024	8.14000814000814e-05	0.0	0.00012241650174443515
unclassified_Micavibrionales	0.0015059047317111836	0.005031837810144185	0.0016175932523252905	0.0017297517297517294	0.00226529071230808	0.0006732907595943934
unclassified_Microbacteriaceae	0.0	0.0	0.0	8.14000814000814e-05	0.0	0.0
unclassified_Micrococcales	3.9629071887136404e-05	0.0	0.0	0.0	0.0	0.0
unclassified_Microgenomatia	0.0	0.0	0.0	0.0	1.936145907955624e-05	4.080550058147838e-05
unclassified_Micromonosporaceae	3.9629071887136404e-05	0.00014638073629510357	7.702825011072809e-05	0.0	0.0	0.00012241650174443515
unclassified_Micropepsaceae	0.0017436791630340018	0.002616555661274976	0.0006547401259411889	0.003642653642653643	0.0016070011036031675	0.001979066778201701
unclassified_Microscillaceae	0.023301894269636213	0.010887067261948326	0.031254212482427934	0.013817663817663807	0.022362485236887445	0.009732111888682596
unclassified_Microtrichaceae	0.0	0.00018297592036887943	0.0	0.0	0.0	0.0
unclassified_Microtrichales	0.002774035032099548	0.0025067701090536482	0.0031774153170675344	0.002442002442002442	0.0018393386125578426	0.0012853732683165693
unclassified_Moraxellaceae	0.0	0.0	0.0	0.0	0.0	4.080550058147838e-05
unclassified_Muribaculaceae	0.011056511056511065	5.489277611066384e-05	0.0014250226270484704	0.0225885225885226	0.015585974559042782	0.035255952502397284
unclassified_Mycoplasmataceae	3.9629071887136404e-05	0.0	3.851412505536405e-05	0.0	5.8084377238668703e-05	0.0003876522555240446
unclassified_Myxococcaceae	0.00033684711104065945	0.000329356656663983	0.0002695988753875484	4.07000407000407e-05	0.0	6.120825087221757e-05
unclassified_Myxococcales	0.0	0.0	0.0	0.0	0.0	4.080550058147838e-05
unclassified_Myxococcota	0.00017833082349211384	0.0	0.0	0.00030525030525030525	0.0	0.0009793320139554812
unclassified_NRL2	0.0	5.489277611066384e-05	0.0	0.0	0.0	0.0
unclassified_NS11_12_marine_group	3.9629071887136404e-05	0.00021957110444265537	0.0002888559379152304	0.0	7.744583631822495e-05	0.0
unclassified_NS9_marine_group	0.0003170325750970913	0.0007867964575861817	7.702825011072809e-05	8.14000814000814e-05	0.00015489167263644987	0.0
unclassified_Nannocystaceae	9.9072679717841e-05	0.0	0.0	0.0	0.0	0.0
unclassified_Neisseriaceae	0.0	0.0	3.851412505536405e-05	0.0	0.0	0.0
unclassified_Nitrosomonadaceae	0.00021795989537925025	5.489277611066384e-05	0.0002118276878045023	8.14000814000814e-05	0.00021297604987511855	0.0
unclassified_Nitrososphaeraceae	0.0	0.0	0.012882974831019273	0.0003663003663003663	0.0007938198222618058	0.00018362475261665272
unclassified_Nocardioidaceae	0.0	0.0	0.0	0.0	0.0	4.080550058147838e-05
unclassified_Nostocaceae	0.00015851628754854561	0.0	0.0	0.0	0.0	0.0
unclassified_Obscuribacteraceae	3.9629071887136404e-05	0.0	0.0	0.0	5.8084377238668703e-05	0.0
unclassified_Oligoflexaceae	0.000396290718871364	0.00045743980092219876	0.0003851412505536405	0.0002442002442002442	7.744583631822495e-05	0.00028563850407034867
unclassified_Oligoflexia	0.0	0.0	0.0	0.0	0.0	8.161100116295676e-05
unclassified_Omnitrophales	0.0	0.0	0.0	0.00010175010175010176	0.0	0.00026523575377960954
unclassified_Opitutaceae	0.0	0.0	5.777118758304608e-05	0.0	0.0	6.120825087221757e-05
unclassified_Oscillospiraceae	0.0008916541174605691	0.0	0.00019257062527682024	0.002665852665852665	0.00011616875447733742	0.0027339685389590512
unclassified_Oscillospirales	5.944360783070461e-05	0.0	3.851412505536405e-05	0.0001628001628001628	0.0	0.0002448330034888703
unclassified_Oxalobacteraceae	7.925814377427282e-05	0.0	0.0	0.0	0.0	0.0
unclassified_PAUC26f	0.0	0.0	0.00040439831308132257	4.07000407000407e-05	0.0008519041995004742	0.001081345765409177
unclassified_PLTA13	3.9629071887136404e-05	0.0	0.0	0.0	0.0	0.0
unclassified_Paenibacillaceae	0.0	0.0	7.702825011072809e-05	0.0	0.0	4.080550058147838e-05
unclassified_Paludibacteraceae	0.0	0.0	0.0002695988753875484	0.0	0.0	6.120825087221757e-05
unclassified_Paludibaculum	0.0	0.0	0.0	0.0	0.0006970125268640245	0.0004488605063962622
unclassified_Paracaedibacteraceae	9.9072679717841e-05	3.659518407377589e-05	0.0	0.0	5.808437723866871e-05	4.080550058147838e-05
unclassified_Parachlamydiaceae	0.0	9.148796018443972e-05	0.00025034181285986634	0.00010175010175010176	3.872291815911247e-05	4.080550058147838e-05
unclassified_Parcubacteria	0.0003566616469842276	5.489277611066384e-05	0.00021182768780450228	0.001282051282051282	0.0008325427404209183	0.0010201375145369594
unclassified_Parcubacteria_bacterium_C7867_005	0.0	0.0	5.777118758304608e-05	0.0	0.0	0.0
unclassified_Parcubacteria_group_bacterium_CG1_02_50_68	0.0	0.0	0.0	0.0002442002442002442	0.0	0.0
unclassified_Parcubacteria_group_bacterium_GW2011_GWC2_32_10	0.0	0.0	0.0	0.0	0.0	8.161100116295676e-05
unclassified_Parcubacteria_group_bacterium_GW2011_GWD2_42_14	0.0	0.0	3.851412505536405e-05	0.0	0.0	0.0
unclassified_Patescibacteria	0.0	0.00010978555222132769	7.702825011072809e-05	4.07000407000407e-05	0.0	0.0
unclassified_Pedosphaeraceae	0.002040897202187525	0.002177413452389666	0.0027537599414585298	0.0013838013838013835	0.0016070011036031669	0.0007957072613388285
unclassified_Peptococcaceae	0.00013870175160497742	0.0	0.0	0.00018315018315018315	3.872291815911247e-05	0.00036724950523330544
unclassified_Phormidiaceae	5.944360783070461e-05	0.0	0.0	0.0	0.0	0.0
unclassified_Phycisphaeraceae	0.0013473884441626376	0.0020493303081314503	0.0019257062527682028	0.0006105006105006106	0.0042595209975023725	0.0019790667782017012
unclassified_Phycisphaerae	7.925814377427282e-05	0.0	0.0	0.0	0.0	0.0
unclassified_Pirellulaceae	0.00011888721566140921	0.0	3.851412505536405e-05	0.000407000407000407	3.872291815911247e-05	6.120825087221757e-05
unclassified_Planctomycetales	0.0	0.0	1.9257062527682026e-05	0.0001221001221001221	7.744583631822495e-05	0.00030604125436108786
unclassified_Planctomycetes	0.001069984940952683	0.0020676279001683377	0.0005777118758304608	0.0018315018315018313	0.0009680729539778118	0.0012241650174443512
unclassified_Planctomycetota	0.0	3.659518407377589e-05	5.777118758304608e-05	0.0	5.8084377238668703e-05	4.080550058147838e-05
unclassified_Planococcaceae	0.0	0.0	0.0	0.0	0.0	6.120825087221757e-05
unclassified_Polyangia	3.9629071887136404e-05	0.0	0.0	0.0	5.8084377238668703e-05	4.080550058147838e-05
unclassified_Polyangiaceae	0.0	0.0	0.0	0.0	0.0	0.00034684675494256624
unclassified_Polyangiales	5.944360783070461e-05	0.0	0.00015405650022145618	6.105006105006105e-05	5.8084377238668703e-05	0.00014281925203517434
unclassified_Prevotellaceae	0.00031703257509709123	0.0	7.702825011072809e-05	0.0003052503052503052	0.002710604271137873	0.0019586640279109623
unclassified_Prolixibacteraceae	0.0	0.0	3.851412505536405e-05	0.0	0.0001548916726364499	0.0
unclassified_Propionibacteriaceae	0.00011888721566140921	0.0	0.0	0.0	0.0	0.0
unclassified_Proteobacteria	0.00013870175160497742	0.00010978555222132769	0.0	0.00022385022385022389	0.00017425313171600613	0.00028563850407034867
unclassified_Pseudomonadales	0.00011888721566140921	0.0004391422088853107	7.702825011072809e-05	8.14000814000814e-05	3.872291815911247e-05	0.0
unclassified_Puniceispirillales	0.0007727669017991599	0.0	0.0	0.0	0.0	0.0
unclassified_RBG_13_54_9	0.00023777443132281842	0.0	0.0002118276878045023	6.105006105006105e-05	0.0	0.0
unclassified_Reyranellaceae	0.00047554886264563684	0.003659518407377589	0.0013094802518823778	0.0008343508343508344	0.001394025053728049	0.0010405402648276988
unclassified_Rhizobiaceae	9.9072679717841e-05	0.0	0.0001347994376937742	0.0	3.872291815911247e-05	0.0
unclassified_Rhizobiales	0.010323373226599031	0.006129693332357461	0.005719347570721564	0.007875457875457873	0.008480319076845634	0.006630893844490239
unclassified_Rhizobiales_Incertae_Sedis	0.0011294285487833875	0.002177413452389665	0.0018871921277128388	0.002157102157102157	0.0031946407481267787	0.0036112868014608365
unclassified_Rhodanobacteraceae	3.9629071887136404e-05	0.0	0.0	0.0002442002442002442	0.0	0.0
unclassified_Rhodobacteraceae	3.9629071887136404e-05	0.0	3.851412505536405e-05	0.00026455026455026457	3.872291815911247e-05	4.080550058147838e-05
unclassified_Rhodospirillaceae	0.0001783308234921138	0.001390616994803484	0.00023108475033218432	4.07000407000407e-05	0.00040659064067068086	0.0004692632566870014
unclassified_Rhodospirillales	0.002239042561623207	0.007227548854570737	0.002541932253654028	0.0022792022792022795	0.0036205928478770157	0.001428192520351743
unclassified_Rhodothermaceae	0.001089799476896251	0.001354021810729708	0.0005969689383581428	0.006735856735856737	0.0021684834169102985	0.001856650276457266
unclassified_Rickettsiaceae	0.00027740350320995484	0.000640415721291078	3.851412505536405e-05	6.105006105006105e-05	3.872291815911247e-05	4.080550058147838e-05
unclassified_Rickettsiales	0.0	0.0	0.0	4.07000407000407e-05	0.0	4.080550058147838e-05
unclassified_Rikenellaceae	0.00013870175160497742	0.0	9.628531263841012e-05	0.0	0.0	4.080550058147838e-05
unclassified_Rokubacteriales	0.0	0.0	0.00023108475033218432	0.0004884004884004884	0.0	0.00010201375145369595
unclassified_Roseiflexaceae	0.0009312831893477057	0.0017199736514674669	0.0064703730093011655	0.002014652014652015	0.004491858506457048	0.004223369310183015
unclassified_Rs_E47_termite_group	0.00011888721566140921	0.0	0.0	0.0	0.0	8.161100116295676e-05
unclassified_Rubinisphaeraceae	0.0	0.0	0.0	0.000407000407000407	0.0	0.0
unclassified_Ruminococcaceae	9.9072679717841e-05	0.0	3.851412505536405e-05	0.00020350020350020352	0.0	0.00028563850407034867
unclassified_S085	0.0	0.0	3.851412505536405e-05	0.00030525030525030525	0.0010455187902960368	0.00030604125436108786
unclassified_SAR116_clade	0.0	0.0	0.0	0.0	3.872291815911247e-05	0.0
unclassified_SAR202_clade	0.0	3.659518407377589e-05	5.777118758304608e-05	0.00014245014245014244	0.0006776510677844683	0.0004896660069777406
unclassified_SAR86_clade	3.9629071887136404e-05	0.0	3.851412505536405e-05	0.0	0.0	0.0
unclassified_SBR1031	0.0014068320519933426	0.0012808314425821565	0.0004043983130813225	0.0013227513227513227	0.0005033979360684622	0.0011221512659906553
unclassified_SCGC_AAA011_D5	0.0	0.0	0.0	0.0	5.8084377238668703e-05	0.0
unclassified_SC_I_84	0.0003368471110406594	0.00018297592036887943	0.00021182768780450228	0.0003663003663003663	0.0010455187902960368	0.0005508742578499581
unclassified_SG8_4	0.00017833082349211378	0.0	0.0	0.0	0.0	0.0
unclassified_SJA_28	0.00015851628754854561	0.0003842494327746469	0.00019257062527682024	8.14000814000814e-05	0.0003097833452728998	0.00010201375145369595
unclassified_SM2D12	0.00011888721566140921	0.003403352118861158	7.702825011072809e-05	0.0007733007733007732	0.0003678677225115685	0.00018362475261665272
unclassified_Saccharimonadaceae	0.0	0.0	0.0	0.0	0.0	4.080550058147838e-05
unclassified_Saccharimonadales	0.000792581437742728	0.0006770109053648541	0.0005391977507750968	0.000468050468050468	0.00013553021355689366	0.00020402750290739188
unclassified_Sandaracinaceae	0.0014266465879369107	0.0043182317207055565	0.002272333378266479	0.0008750508750508749	0.002710604271137873	0.0036520923020423148
unclassified_Saprospiraceae	0.0025362606007767303	0.009020712874185757	0.0033892430048720365	0.008119658119658117	0.0128753702879049	0.009324056882867813
unclassified_Selenomonadaceae	0.0	0.0	0.0	0.0	0.0	8.161100116295676e-05
unclassified_Silvanigrellaceae	0.0	7.31903681475518e-05	3.851412505536405e-05	0.0	3.872291815911247e-05	0.0
unclassified_Simkaniaceae	0.00015851628754854561	0.0008599868257337335	0.00021182768780450228	0.0002849002849002849	0.0001936145907955624	0.00010201375145369595
unclassified_Sneathiellaceae	0.0	0.00018297592036887943	0.00015405650022145618	0.00018315018315018315	5.8084377238668703e-05	0.00016322200232591353
unclassified_Solimonadaceae	0.0011690576206705241	0.0026714484373856397	0.0005199406882474149	0.00014245014245014247	0.00017425313171600613	0.00012241650174443515
unclassified_Solirubrobacteraceae	0.0028929222477609576	0.009039010466222644	0.0012709661268270136	0.0001628001628001628	0.0	0.0004896660069777406
unclassified_Solirubrobacterales	3.9629071887136404e-05	0.0	0.0	0.0	0.00011616875447733742	0.0
unclassified_Sphingobacteriaceae	3.9629071887136404e-05	0.0	0.0	0.0002442002442002442	0.0	0.0017138310244220918
unclassified_Sphingobacteriales	0.00037647618292779584	0.000658713313327966	0.00015405650022145618	0.0002849002849002849	0.0	0.0
unclassified_Sphingomonadaceae	0.00021795989537925017	0.0	0.00023108475033218432	8.14000814000814e-05	0.00015489167263644987	0.0
unclassified_Spirochaetaceae	3.9629071887136404e-05	0.0	0.0	0.0001628001628001628	0.00019361459079556234	4.080550058147838e-05
unclassified_Spirochaetota	0.0	0.0	0.0	0.0	5.8084377238668703e-05	0.0
unclassified_Steroidobacteraceae	0.0010303558690655462	0.0047939691136646406	0.001367251439465424	0.0022792022792022795	0.004956533524366397	0.0032440372962275307
unclassified_Subgroup_17	0.0010501704050091148	0.0022140086364634414	0.0006547401259411889	0.0009157509157509159	0.0006389281496253558	0.0007753045110480894
unclassified_Subgroup_2	7.925814377427282e-05	0.0001646783283319915	0.0	4.07000407000407e-05	0.00011616875447733741	6.120825087221757e-05
unclassified_Subgroup_7	0.006301022430054688	0.013832979579887286	0.003832155443008723	0.012067562067562064	0.003969099111309028	0.008079489115132722
unclassified_Sumerlaeia	0.0	0.0017931640196150187	7.702825011072809e-05	0.0016483516483516484	0.0019942302851942927	0.001183359516862873
unclassified_Sva1033	0.0	0.0	0.0	4.07000407000407e-05	0.0	0.0
unclassified_Synergistaceae	0.0	0.0	3.851412505536405e-05	0.0	0.0	0.00016322200232591353
unclassified_Syntrophobacteraceae	5.944360783070461e-05	0.0	0.0	0.0	0.0	0.0
unclassified_Syntrophomonadaceae	5.944360783070461e-05	0.0	0.0	0.0	0.0	4.080550058147838e-05
unclassified_TRA3_20	0.005488626456368389	0.017803557051891968	0.007279169635463808	0.003276353276353277	0.007880113845379389	0.004713035317160753
unclassified_Tannerellaceae	0.0	0.0	3.851412505536405e-05	0.0	0.0	0.0
unclassified_Tepidanaerobacter	0.0	0.0	0.0	0.0	0.0	4.080550058147838e-05
unclassified_Thalassobaculales	9.9072679717841e-05	0.00012808314425821562	7.702825011072809e-05	0.0	0.0	0.0
unclassified_Thermoactinomycetaceae	0.0	0.0	0.0	0.0	0.0	0.00010201375145369595
unclassified_Thermodesulfovibrionia	0.0001387017516049774	0.0	0.0	4.07000407000407e-05	0.00011616875447733741	0.0
unclassified_Thermomicrobiales	0.0	0.0	0.0	0.0	0.0	4.080550058147838e-05
unclassified_Thermoplasmata	0.0027740350320995485	0.0	5.777118758304608e-05	0.0	3.872291815911247e-05	8.161100116295676e-05
unclassified_Thermoplasmatota	0.0036458746136165494	0.0	0.0	0.0	0.00023233750895467481	0.0
unclassified_UA_50	0.0	0.0	7.702825011072809e-05	0.00014245014245014244	7.744583631822495e-05	0.0
unclassified_UBA12409	0.0	0.0	0.0	0.0	0.0	4.080550058147838e-05
unclassified_UBA12411	0.0	0.0	0.0	0.0	0.0	4.080550058147838e-05
unclassified_UCG_010	7.925814377427282e-05	0.0	0.0	4.07000407000407e-05	9.680729539778117e-05	0.0008977210127925242
unclassified_URHD0088	0.0	0.0	0.0	0.0	0.0	6.120825087221757e-05
unclassified_Unknown_Family	0.0001783308234921138	0.0005855229451804143	0.0002118276878045023	0.0	0.00011616875447733741	0.00014281925203517434
unclassified_VHS_B4_70	3.9629071887136404e-05	0.0	0.0	0.0	0.0	0.0
unclassified_Vampirovibrionaceae	0.0	0.0	7.702825011072809e-05	0.0	0.0	0.0
unclassified_Vampirovibrionales	5.944360783070461e-05	3.659518407377589e-05	0.0	0.0	0.0	0.0
unclassified_Vermiphilaceae	0.0007331378299120236	0.01480275195784235	0.001078395501550193	0.0023606023606023607	0.0015876396445236114	0.0012649705180258302
unclassified_Verrucomicrobiaceae	7.925814377427282e-05	0.00010978555222132769	0.0	0.00032560032560032556	0.00021297604987511855	0.00028563850407034867
unclassified_Verrucomicrobiota	0.0	0.00025616628851643123	0.0	6.105006105006105e-05	7.744583631822495e-05	8.161100116295676e-05
unclassified_Vicinamibacteraceae	0.019854165015455345	0.033539486203615604	0.0144620539582892	0.01886446886446888	0.015895757904315674	0.013404606941015649
unclassified_Vicinamibacterales	0.0160894031861774	0.034820317646197765	0.016830672649194092	0.0145095645095645	0.015140661000212987	0.011772386917756514
unclassified_WCHB1_41	0.00011888721566140921	3.659518407377589e-05	0.0	8.14000814000814e-05	0.0	0.0
unclassified_WD2101_soil_group	9.9072679717841e-05	0.0	0.0	0.0	0.00029042188619334355	0.0
unclassified_WWH38	9.9072679717841e-05	0.0	0.0	0.0	0.0	0.0
unclassified_WX65	0.0	0.0	3.851412505536405e-05	8.14000814000814e-05	0.0	0.0
unclassified_Weeksellaceae	0.0	0.0	0.0	0.0	0.00023233750895467481	6.120825087221757e-05
unclassified_Woesearchaeales	0.00023777443132281842	0.0	7.702825011072809e-05	0.00014245014245014244	0.00030978334527289973	6.120825087221757e-05
unclassified_Xanthobacteraceae	3.9629071887136404e-05	0.0	0.0008665678137456912	6.105006105006105e-05	0.0006776510677844683	0.00036724950523330544
unclassified_Xanthomonadaceae	5.944360783070461e-05	0.0	0.0	0.00010175010175010176	0.0	0.00012241650174443515
unclassified_Xanthomonadales	0.000198145359435682	0.00021957110444265532	0.00025034181285986634	0.0	0.0	0.0
unclassified_YM_S32_TM7_50_20	0.00021795989537925025	0.0	0.0	0.0	0.0	0.00032644400465182705
unclassified_Zavarziniales	0.0011294285487833875	0.0007867964575861817	0.0009628531263841014	0.0010175010175010174	0.0016844469399213925	0.0006120825087221758
unclassified_[Eubacterium]_coprostanoligenes_group	0.0008718395815170008	0.0	0.00011554237516609216	0.0018925518925518926	0.0002904218861933435	0.008161100116295675
unclassified_bacterium_YC_LK_LKJ27	0.00025758896726638656	0.0	0.0005777118758304607	0.0	3.872291815911247e-05	0.0
unclassified_bacterium_endosymbiont_of_Onthophagus_Taurus	0.0	0.0009514747859181732	0.00011554237516609216	0.0	0.0	0.0
unclassified_bacterium_rJ7	0.0	0.0	0.0	4.07000407000407e-05	0.0	0.0
unclassified_candidate_division_TM7_bacterium_LY2	0.0	0.0	0.0	0.0	0.0	0.00010201375145369595
unclassified_cvE6	0.0	0.0007319036814755177	0.00025034181285986634	0.0	0.0016457240217622802	0.0012649705180258302
unclassified_env.OPS_17	0.0011096140128398194	0.0007319036814755177	0.0004814265631920507	0.001221001221001221	0.00017425313171600613	0.00016322200232591353
unclassified_koll11	0.0	5.489277611066384e-05	0.0	0.0	0.0	0.0
unclassified_mle1_27	0.0	3.659518407377589e-05	9.628531263841012e-05	0.0	0.0	0.0
unclassified_p_251_o5	5.944360783070461e-05	0.0	0.0	0.0	3.872291815911247e-05	4.080550058147838e-05
uncultured_Acidimicrobiales_bacterium	0.0	0.0	0.0	6.105006105006105e-05	0.0	0.0
uncultured_Acidimicrobiia_bacterium	0.0	0.00021957110444265532	0.0	0.0	0.0	0.0
uncultured_Acidobacteria_bacterium	0.0010303558690655465	0.007154358486423186	0.001964220377823567	0.001343101343101343	0.0005227593951480184	0.0016526227735498746
uncultured_Acidobacteriales_bacterium	0.00099072679717841	0.0019212471638732343	0.0008280536886903272	0.0008954008954008953	0.0007744583631822495	0.0007753045110480891
uncultured_Acidobacterium_sp.	0.004814932234287073	0.00881943936177999	0.005449748695334013	0.014733414733414734	0.013030261960541347	0.006059616836349539
uncultured_Acidothermaceae_bacterium	0.00176349369897757	0.0	0.0005584548133027789	0.0031135531135531138	0.0	0.0014485952706424824
uncultured_Actinobacteridae_bacterium	0.0	5.489277611066384e-05	0.0	0.0	0.0	0.0
uncultured_Actinomycetales_bacterium	0.0007133232939684553	0.002415282148869209	0.0015213079396868803	0.0006105006105006105	0.00019361459079556234	0.0
uncultured_Alistipes_sp.	0.0	0.0	0.00023108475033218432	0.0	0.0	0.0
uncultured_Alphaproteobacteria_bacterium	0.0010501704050091148	0.0006404157212910779	0.0	0.0007733007733007733	7.744583631822493e-05	0.0008773182625017853
uncultured_Aminicenantes_bacterium	0.0	0.0	0.0	0.0	0.0	6.120825087221757e-05
uncultured_Anaerolineaceae_bacterium	0.0	0.0	0.0	0.0	0.00011616875447733741	0.0
uncultured_Armatimonadetes_bacterium	3.9629071887136404e-05	0.0	0.0	0.0001221001221001221	0.0	0.00010201375145369595
uncultured_Bacteroidales_bacterium	0.0011690576206705241	0.0	0.0	0.0008343508343508344	0.00034850626343201226	0.004182563809601535
uncultured_Bacteroidetes_bacterium	0.0009510977252912736	0.0035680304471931486	0.0009628531263841014	0.005168905168905169	0.001394025053728049	0.002407524534307224
uncultured_Bradyrhizobium_sp.	0.0	0.00021957110444265532	7.702825011072809e-05	0.0	7.744583631822495e-05	0.0
uncultured_Caldilineaceae_bacterium	0.00023777443132281842	0.0001646783283319915	0.00030811300044291236	0.00010175010175010176	0.0004259520997502372	0.00012241650174443515
uncultured_Candidatus_Rokubactera_bacterium	0.0	0.0	0.0	4.07000407000407e-05	0.0	0.00016322200232591353
uncultured_Candidatus_Saccharibacteria_bacterium	0.003328842038519457	0.010484520237136792	0.004024726068285545	0.0003866503866503866	0.00017425313171600613	0.00034684675494256624
uncultured_Chitinophagaceae_bacterium	0.0	0.0	0.0	8.14000814000814e-05	0.0	0.0
uncultured_Chlorobi_bacterium	0.0	0.0	0.0	0.0	0.0	4.080550058147838e-05
uncultured_Chlorobiales_bacterium	0.0019021954505825476	9.148796018443972e-05	0.0012709661268270136	0.0008343508343508344	1.936145907955624e-05	6.120825087221757e-05
uncultured_Chloroflexales_bacterium	7.925814377427282e-05	0.0	0.0	0.0	0.0	0.0
uncultured_Chloroflexi_bacterium	0.0022588570975667745	0.0032569713825660535	0.0018101638776021104	0.0019943019943019944	0.0008906271176595869	0.0017954420255850486
uncultured_Cloacimonetes_bacterium	9.9072679717841e-05	0.0	0.0015213079396868801	0.0	3.872291815911247e-05	0.00030604125436108786
uncultured_Clostridia_bacterium	3.9629071887136404e-05	0.0	0.0	0.0	0.0	0.0005508742578499582
uncultured_Clostridiales_bacterium	5.944360783070461e-05	0.0	0.0	0.0	5.8084377238668703e-05	0.00020402750290739188
uncultured_Clostridium_sp.	0.0	0.0	0.0	0.0	0.000987434413057368	0.0
uncultured_Desulfovirga_sp.	0.00011888721566140921	0.0	0.0	6.105006105006105e-05	0.0	6.120825087221757e-05
uncultured_Desulfuromonadales_bacterium	0.0	0.0002744638805533192	3.851412505536405e-05	0.0	0.00011616875447733742	4.080550058147838e-05
uncultured_Epsilonproteobacteria_bacterium	0.000495363398589205	0.00204933030813145	0.002503418128598664	0.000752950752950753	0.004433774129218378	0.0017954420255850488
uncultured_Ferrimicrobium_sp.	0.0	0.0005489277611066384	0.0003466271254982765	0.0	0.00034850626343201226	0.0
uncultured_Firmicutes_bacterium	0.00021795989537925023	0.0	0.0017331356274913824	4.07000407000407e-05	0.0001548916726364499	0.0006120825087221758
uncultured_Fusobacteria_bacterium	0.0	0.0	0.0	0.0	0.0	4.080550058147838e-05
uncultured_Gemmatimonadetes_bacterium	0.0	0.00014638073629510357	5.777118758304608e-05	0.0001221001221001221	0.0	0.00036724950523330544
uncultured_Geoalkalibacter_sp.	0.0	0.0	0.0	0.0	7.744583631822495e-05	0.0
uncultured_Geobacter_sp.	3.9629071887136404e-05	0.0	0.0	0.0	0.0	0.0
uncultured_Holophaga_sp.	0.0005151779345327731	0.0004208446168484227	0.00025034181285986634	0.00020350020350020352	0.0002516989680342311	0.00032644400465182705
uncultured_Ignavibacterium_sp.	0.0	0.0	0.0	2.0350020350020348e-05	1.936145907955624e-05	0.0
uncultured_Litorilinea_sp.	0.00023777443132281842	0.00020127351240576742	0.0	6.105006105006105e-05	0.0	0.00020402750290739188
uncultured_Methanosarcinales_archaeon	3.9629071887136404e-05	0.0	0.0	0.0	0.0	0.00020402750290739188
uncultured_Methanotorris_sp.	0.0	0.0	0.00015405650022145618	0.0	0.0	0.0
uncultured_Microgenomates_group_bacterium	3.9629071887136404e-05	0.00012808314425821562	0.0001347994376937742	0.00010175010175010176	0.0003872291815911247	0.00010201375145369595
uncultured_Muribaculaceae_bacterium	0.0	0.0	0.0	0.0	0.0	0.0005508742578499582
uncultured_Myxococcales_bacterium	0.0	0.0	3.851412505536405e-05	8.14000814000814e-05	0.0	0.0
uncultured_Nitriliruptorales_bacterium	0.0	0.0	0.0	0.00042735042735042735	0.0	0.0
uncultured_Nitrosomonadaceae_bacterium	0.0	0.0	0.0	0.0	0.0	4.080550058147838e-05
uncultured_Nitrosomonadales_bacterium	0.0005151779345327731	0.0005855229451804143	0.0	0.0	0.0001548916726364499	0.0
uncultured_Nitrospirae_bacterium	0.0	0.0	0.0	8.14000814000814e-05	0.0	0.0
uncultured_Parcubacteria_group_bacterium	0.00029721803915352306	0.0006221181292541902	0.0002695988753875484	0.00014245014245014244	0.002768688648376542	0.0002040275029073919
uncultured_Planctomycetales_bacterium	0.0	0.0	0.00013479943769377416	0.0	0.0	6.120825087221757e-05
uncultured_Porphyromonadaceae_bacterium	0.0	0.0	0.0001347994376937742	0.0	0.0	4.080550058147838e-05
uncultured_Prosthecobacter_sp.	0.0	0.0	0.0	0.0	0.0	8.161100116295676e-05
uncultured_Rhizobiales_bacterium	0.0004161052548149322	0.0005855229451804143	0.0004236553756090046	0.000407000407000407	0.0007938198222618058	0.00026523575377960954
uncultured_Rhodospirillaceae_bacterium	0.0	0.000329356656663983	0.0	0.0	0.00011616875447733741	0.0
uncultured_Rhodospirillales_bacterium	0.00025758896726638656	0.0002378686964795433	0.0	0.0002035002035002035	0.0	0.0
uncultured_Roseobacter_sp.	0.0	0.00021957110444265532	0.0	4.07000407000407e-05	3.872291815911247e-05	0.0
uncultured_Rubrobacteria_bacterium	0.00011888721566140922	0.0	0.0	0.0	0.0	4.080550058147838e-05
uncultured_Saccharibacillus_sp.	0.0	0.0	3.851412505536405e-05	0.0	0.0	0.0
uncultured_Solibacteraceae_bacterium	0.00013870175160497742	0.00025616628851643123	0.00036588418802595854	0.0005494505494505496	0.001316579217409824	0.0009181237630832636
uncultured_Solirubrobacter_sp.	0.0	0.00010978555222132769	0.0	6.105006105006105e-05	0.0	0.0
uncultured_Sorangiineae_bacterium	0.0004359197907585005	0.0012259386664714926	0.0005199406882474149	0.0	0.00046467501790934963	0.0008161100116295675
uncultured_Syntrophobacteraceae_bacterium	0.0	0.0	0.0	0.00018315018315018315	0.0	0.0
uncultured_Termite_group_1_bacterium	0.00033684711104065945	0.0007136060894386299	0.0005969689383581427	0.0017501017501017502	0.000658289608704912	0.0004896660069777406
uncultured_Thermomicrobium_sp.	0.0	0.0	0.0001347994376937742	0.0	1.936145907955624e-05	0.0
uncultured_Thermoplasmata_archaeon	3.9629071887136404e-05	0.0	0.0	0.0	0.0	0.0
uncultured_Verrucomicrobia_bacterium	0.0	0.0	0.0	0.0	3.872291815911247e-05	4.080550058147838e-05
uncultured_Verrucomicrobiales_bacterium	0.0	7.31903681475518e-05	0.0	0.0	0.0	0.0
uncultured_Verrucomicrobium_sp.	0.0	0.0	0.0	0.0	0.0	4.080550058147838e-05
uncultured_actinobacterium	0.0006736942220813188	0.0009514747859181732	0.0013479943769377418	0.0006512006512006511	0.00044531355882979344	0.0007140962601758717
uncultured_ammonia_oxidizing_archaeon	0.00021795989537925025	0.0	0.0	0.0	0.0	0.0
uncultured_archaeon	0.00015851628754854561	0.0	0.00013479943769377416	4.07000407000407e-05	0.0	4.080550058147838e-05
uncultured_bacterium_126	5.944360783070461e-05	0.0	0.0	0.0	0.0	0.0
uncultured_bacterium_259	0.00027740350320995484	0.0008599868257337334	0.0	0.0005698005698005698	0.0005808437723866871	0.00018362475261665272
uncultured_bacterium_92	0.0	0.0	0.0	0.0	0.0	0.00010201375145369595
uncultured_bacterium_gp6	3.9629071887136404e-05	0.0	0.0	0.0002442002442002442	0.0006002052314662432	6.120825087221757e-05
uncultured_beta_proteobacterium	9.9072679717841e-05	0.00025616628851643123	0.00017331356274913822	0.00014245014245014244	7.744583631822495e-05	0.0
uncultured_compost_archaeon	0.0	0.0	7.702825011072809e-05	0.0	0.0	0.0
uncultured_compost_bacterium	0.0004359197907585005	0.0008965820098075092	0.001540565002214562	0.002401302401302401	0.0031752792890472224	0.008099891865423458
uncultured_crenarchaeote	0.0	0.0	0.0	0.0	0.00013553021355689366	0.0
uncultured_cyanobacterium	0.00013870175160497742	0.000658713313327966	3.851412505536405e-05	0.0006715506715506716	7.744583631822495e-05	0.0
uncultured_delta_proteobacterium	0.0008322105096298645	0.0008050940496230696	0.0004621695006643686	0.0010582010582010583	0.001006795872136924	0.0007140962601758717
uncultured_eubacterium_WD260	0.0	0.0	0.0	0.0	0.0	6.120825087221757e-05
uncultured_eukaryote	0.00011888721566140921	0.0	0.0	0.0	0.0	0.0
uncultured_euryarchaeote	7.925814377427281e-05	0.0	0.004024726068285543	0.00018315018315018315	0.0	4.080550058147838e-05
uncultured_forest_soil_bacterium	0.00031703257509709123	0.0	0.0	0.0	0.0	0.00018362475261665272
uncultured_gamma_proteobacterium	0.006182135214393279	0.01708995096245334	0.0042943249436730915	0.0034798534798534796	0.005459931460434858	0.005039479321812579
uncultured_marine_crenarchaeote_E6_3G	9.9072679717841e-05	0.0	0.0	0.0	0.0	0.0
uncultured_marine_group_II_euryarchaeote	0.0	0.0	3.851412505536405e-05	0.0	0.0	0.0
uncultured_planctomycete	0.0	0.0002927614725902071	3.851412505536405e-05	0.00014245014245014244	0.00015489167263644987	6.120825087221757e-05
uncultured_prokaryote	0.0	0.00018297592036887943	0.00015405650022145618	0.0	0.0001548916726364499	8.161100116295676e-05
uncultured_proteobacterium	9.9072679717841e-05	0.0011527482983239407	0.0002888559379152304	0.0006308506308506309	0.0011423260856938179	0.0009385265133740028
uncultured_rumen_bacterium	0.0005349924704763415	0.0	3.851412505536405e-05	8.14000814000814e-05	0.00015489167263644987	0.0005712770081406973
uncultured_sludge_bacterium	7.925814377427282e-05	0.00020127351240576742	3.851412505536405e-05	0.00010175010175010176	0.0004646750179093497	8.161100116295676e-05
uncultured_sludge_bacterium_A31	0.00047554886264563684	0.0005306301690697504	0.0009243390013287373	0.0008954008954008953	0.0012972177583302678	0.00028563850407034867
uncultured_sludge_bacterium_H8	0.0007331378299120236	0.0007867964575861817	0.0005969689383581427	0.001973951973951974	0.0006582896087049119	0.0004488605063962622
uncultured_sludge_bacterium_S14	0.00025758896726638656	0.0	0.00036588418802595854	0.0007326007326007326	0.000909988576739143	0.000428457756105523
uncultured_soil_bacterium	0.015574225251644603	0.0169984630022689	0.01898746365229448	0.02836792836792837	0.015547251640883658	0.014955215963111826
uncultured_subdivision_3_bacterium	0.0	0.0	0.0	0.00014245014245014244	0.0	0.0
uncultured_sulfur_oxidizing_symbiont_bacterium	0.0	0.00012808314425821562	9.628531263841012e-05	0.00014245014245014244	0.0	0.0
