# Supplementary material for: Tuber Inoculation Drives Rhizosphere Microbiome Assembly and Metabolic Reprogramming in Corylus
Source: Int J Mol Sci. 2026 Jan 12;27(2):768. doi: 10.3390/ijms27020768 (PMC12841022; doi:10.3390/ijms27020768)
Supplement: Supplementary file 1 [file ijms-27-00768-s001.zip › Supplementary File(s)/Table S2. Fungal Genus Diversity.xls]

Genus	CTG1	CTG2	CTG3	CK1	CK2	CK3
Aaosphaeria	0.00041979494631468473	0	0	0.0003517941501658458	0.00030005000833472245	0.0007814058655316885
Abortiporus	6.458383789456688e-05	0	0	0.00010051261433309879	0.00031671945324220703	0.0006151492983972866
Acaulium	0.00046823282473560984	0	8.223548954786927e-05	0.0002680336382215968	0.0003833972328721453	0.0007980315222451287
Acephala	0.00019375151368370065	0	0	0	0	0
Achroceratosphaeria	0	0	0.0007401194059308236	0.000418802559721245	0.00021670278379729957	0.0008645341490988894
Achroiostachys	0.00011302171631549204	0	0	0	0	0
Acremonium	0.0016791797852587392	0.001201651210133454	0.0014144504202233516	0.0016584581364961304	0.0032005334222370394	0.002310966283168185
Acrocalymma	0	0	8.223548954786927e-05	0.00016752102388849802	0.00010001666944490748	9.975394028064107e-05
Acrodontium	0.0002260434326309841	0	0	0	0	0
Acrophialophora	0.00033906514894647613	0	0.0006578839163829543	0.00021777733105504744	0.0007001166861143524	0.0011139189998004922
Acrostalagmus	0.0002583353515782676	0	0	0	8.33472245374229e-05	0
Actinomucor	0.0006296924194720273	0	0.0006085426226542326	0.0012396555767748851	0.0013335555925987664	0.0021114584026069028
Agaricus	0	0	0	0	0	0.00028263616412848306
Agrocybe	0.00014531363526277548	0	0	0	0	0.00021613353727472235
Akanthomyces	0	0	0	0.00021777733105504744	0	0
Alatospora	0	0	0	0	0	6.650262685376072e-05
Albifimbria	0	0	0	0	0.0009334889148191367	0
Alfaria	0.00014531363526277548	0	0	0.00040205045733239514	0	0
Allantophomopsis	0.00014531363526277548	0	0	0	0	0
Allocryptovalsa	0	0	0	0	0	3.325131342688036e-05
Allomyces	0	0	0.0002138122728244601	0.00020102522866619757	0	4.987697014032054e-05
Allophoma	0	0	0	0.0007370925051093912	0	0.0007481545521048082
Alogomyces	0	0.0006220312146573173	0	0	0	0
Alpinaria	0	0	0	0.00010051261433309879	0	0.00021613353727472235
Alternaria	0.009703721643658677	0.0006078941415969237	0.007401194059308234	0.008124769658592153	0.012168694782463746	0.01399880295271663
Amanita	0	0	3.289419581914771e-05	0.00011726471672194859	0.0002500416736122687	0
Amauroascus	0	0	0	6.70084095553992e-05	0	0.00011637959699408125
Ambispora	0	0	0.00011512968536701699	0	6.667777962993831e-05	0.00016625656713440182
Amorocoelophoma	0.0006296924194720273	0	0.00032894195819147714	0.00010051261433309879	0	0
Ampelomyces	0	0	0	0.00010051261433309879	0	0
Amphinema	0.0008234439331557277	0	9.868258745744314e-05	0.0008208530170536403	0.0005667611268544758	0.00011637959699408125
Amplistroma	6.458383789456688e-05	0	4.934129372872157e-05	0	0	0
Anamika	0	0	0	0	0.00020003333888981496	0
Angulomyces	0	0	4.934129372872157e-05	8.376051194424901e-05	0	0
Apiosordaria	0	0	0	0	0.00010001666944490748	0.00021613353727472235
Apiotrichum	0.004391700976830549	0	0.002878242134175425	0.003852983549435454	0.003950658443073846	0.002959366894992352
Aplosporella	0	0	0	6.70084095553992e-05	0	0
Apodus	0.0002583353515782676	0	0	6.70084095553992e-05	0	9.975394028064107e-05
Aquamyces	0	0	0	0	6.667777962993831e-05	0
Arachniotus	0	0	8.223548954786927e-05	0	0	0
Arachnomyces	0.00016145959473641718	0	3.289419581914771e-05	0.0003852983549435455	0	9.975394028064107e-05
Arachnotheca	8.072979736820859e-05	0	0	0	0	0
Archaeorhizomyces	0.0033260676515701943	0.002700180954535173	0.004457163533494515	0.0017087144436626796	0.0022503750625104185	0.0027598590144310704
Arcopilus	0	0	0.00023025937073403399	0.0001340168191107984	0	0
Arthrinium	0.0002583353515782676	0	0.00011512968536701699	0.00028478574061044663	0.0009001500250041674	0.0012302985967945733
Arthrobotrys	0.0005489626221038185	0	0.000345389056101051	0.0002680336382215968	0.0006167694615769294	0.0007647802088182482
Arthrocatena	0	0	0	0	0	0.00013300525370752144
Arthrocladium	0.0001776055542100589	0	0	0	0	0
Arthrographis	0.000694276257366594	0.0020922868129382493	0.0004769658393776418	0.00043555466211009483	0	0.0002493848507016027
Arthropsis	0	0	6.578839163829542e-05	0	0.00021670278379729957	0
Articulospora	8.072979736820859e-05	0	6.578839163829542e-05	0	0.0002500416736122687	0.0002327591939881625
Arxotrichum	0.00041979494631468473	0	0	0.0006868361979428418	0	0.00028263616412848306
Ascobolus	6.458383789456688e-05	0	1.6447097909573854e-05	0.00023452943344389718	0.00031671945324220703	0.00014963091042096162
Ascotaiwania	9.687575684185032e-05	0	0	0	0	0
Aspergillus	0.051457172842496166	0.0004099751187514137	0.04138089834048783	0.06137970315274568	0.060726787797966336	0.062329587018687224
Astragalicola	0	0	3.289419581914771e-05	0	0	0
Atractiella	4.843787842092516e-05	0	0	0	0	0.00019950788056128215
Atractospora	0	0	6.578839163829542e-05	0	0	0
Aureobasidium	0	0	0.0008388019933882666	0.0018427312627734781	0.002467077846307718	0.0015794373877768171
Aureoboletus	0	0	0	0	0	0.00029926182084192323
Auricularia	3.229191894728344e-05	0	0	0	0	0.00013300525370752144
Ballistosporomyces	0.00011302171631549204	0	0	0	0	0
Barnettozyma	0.00024218939210462584	0	0.00019736517491488628	0.000502563071665494	0.0008001333555592597	0.0005153953581166456
Bartalinia	8.072979736820859e-05	0	0	0	0.00015002500416736123	0
Basidiobolus	0	0	0.00011512968536701699	8.376051194424901e-05	0	0
Baudoinia	0	0	0	0	0	0.00013300525370752144
Beauveria	0.000403648986841043	0	9.868258745744314e-05	0.0007035883003316916	0	0.0006317749551107268
Beltrania	0	0.0006927165799592853	0.0002467064686436078	0	0	0
Berkeleyomyces	0.0001776055542100589	0	9.868258745744314e-05	0	0	0
Betamyces	0	0	0	0	0.0002500416736122687	0.00011637959699408125
Bhatiellae	9.687575684185032e-05	0	0	0	0	0
Bifiguratus	0	0	0	0.0001340168191107984	0	0
Bipolaris	0.0008880277710502947	0	0	0.001021878245719838	0	0.0013466781937886544
Bjerkandera	0	0	6.578839163829542e-05	0.0001507689214996482	0.00010001666944490748	0.0005486466715435258
Blastobotrys	0.00024218939210462584	0	0.0002467064686436078	0.0009548698361644387	0.0002667111185197533	0.00026601050741504294
Boletellus	0	0	0	0.0001507689214996482	0	0
Boletus	0.00014531363526277548	0	0	0	0	0
Bonordeniella	0	0	4.934129372872157e-05	0.0001842731262773478	0	0.00016625656713440182
Boothiomyces	0	0	4.934129372872157e-05	3.35042047776996e-05	3.3338889814969156e-05	0
Botryotinia	0.0011140712036812788	0.0010178692603483377	0.0002467064686436078	0.00046905886688779436	0.0007334555759293215	0.000365764447695684
Botryotrichum	0.003858884314200371	0.00033928975344944584	0.0032400782881860496	0.0052434080477099885	0.0053342223703950675	0.005353461461727738
Bovista	0	0	0	0	0.00010001666944490748	0.0005320210148300859
Bradymyces	0	0	4.934129372872157e-05	5.025630716654939e-05	0.00010001666944490748	0
Brettanomyces	0.0002583353515782676	0	0.00016447097909573854	0	6.667777962993831e-05	8.312828356720091e-05
Briansuttonomyces	0.0006781302978929523	0	0	0	0	0.0005652723282569661
Brunneochlamydosporium	0	0	0	0.0003685462525546956	0.0002833805634272379	0.00016625656713440182
Brycekendrickomyces	0.00012916767578913376	0	0	0	0	0.0002493848507016027
Buckleyzyma	0.00016145959473641718	0	0.00011512968536701699	0.0001507689214996482	0.00013335555925987662	0.000365764447695684
Bullera	0	0	8.223548954786927e-05	0.00020102522866619757	8.33472245374229e-05	0.0002493848507016027
Bulleribasidium	0	0	0.00013157678327659083	0	0	0
Byssochlamys	0.000871881811576653	0	0.001019720070393579	0.0009716219385532882	0.002383730621770295	0.0021779610294606635
Cadophora	9.687575684185032e-05	0	6.578839163829542e-05	3.35042047776996e-05	0.0004167361226871145	0.00016625656713440182
Caecomyces	0	0	0	0	0.00010001666944490748	0.00021613353727472235
Calcarisporiella	3.229191894728344e-05	0	0	0.0001842731262773478	0.0002667111185197533	0.00033251313426880364
Calycina	0.00029062727052555097	0	0	0	0	0.0004322670745494447
Camarosporidiella	0	0	0	0	0.0002500416736122687	0.00016625656713440182
Camptophora	0.00033906514894647613	0	0	0.00046905886688779436	0.00023337222870478414	0.00014963091042096162
Candida	0.014499071607330265	0.0017388599864284096	0.00963799937501028	0.014926123228465173	0.014102350391731959	0.013333776684179025
Capronia	0	0	0	0	0	0.000182882223847842
Castanediella	0.0003067732299991927	0	0.0003782832519201986	0.00043555466211009483	0.00031671945324220703	9.975394028064107e-05
Catenulostroma	0.0002260434326309841	0	0	0	0	0
Cenococcum	0.0001776055542100589	0	6.578839163829542e-05	0.0005360672764431936	0	0.00016625656713440182
Cephaliophora	9.687575684185032e-05	0	3.289419581914771e-05	0.00023452943344389718	0.0001666944490748458	0.00013300525370752144
Cephalotheca	3.229191894728344e-05	0	0	0.0003182899453881462	0	0
Cephalotrichum	0.0005328166626301768	0	0.00011512968536701699	0.0014909371126076323	0.0009001500250041674	0.0015461860743499368
Ceramothyrium	0	0	0	0	0.00040006667777962987	0
Ceratobasidium	0	0	0.0005263071331063633	0.00010051261433309879	0.0010001666944490749	0.0009144111192392099
Ceratocystis	0	0	0.00013157678327659083	0.00016752102388849802	0	8.312828356720091e-05
Cercophora	0.00046823282473560984	0	0.00044407164355849413	0.000753844607498241	0.00031671945324220703	0
Cercospora	0	0	0.001019720070393579	0.0022280296177170237	0.0010001666944490749	0.00029926182084192323
Ceriporia	0	0	6.578839163829542e-05	0	0	0
Chaetomella	0	0	0.0004934129372872158	0	0.0001666944490748458	0
Chaetomidium	0.0002098974731573424	0	0.000345389056101051	0	0.00010001666944490748	0.00014963091042096162
Chaetomium	0.002841688867360943	0	0.0014966859097712208	0.003015378429992964	0.004567427904650775	0.005902108133271265
Chaetopsina	0	0	8.223548954786927e-05	0.000251281535832747	0	0
Chaetosphaeria	6.458383789456688e-05	0	0.0002467064686436078	0.0008041009146647903	0	0.00016625656713440182
Chaetosphaeronema	0	0	0	0	0	0.00021613353727472235
Chalara	0	0	8.223548954786927e-05	0.00016752102388849802	0.00036672778796466077	4.987697014032054e-05
Chloridium	0.0003713570678937596	0	0.0005920955247446588	0.0003852983549435455	5.000833472245374e-05	0.00038239010440912417
Chlorophyllum	0	0	0	0	0.00010001666944490748	0
Chromolaenomyces	4.843787842092516e-05	0	0	0	0	0
Chrysanthotrichum	0.00011302171631549204	0	0	0	0.0003833972328721453	0
Chrysosporium	0.00033906514894647613	0	0.00019736517491488628	0.00010051261433309879	0.00030005000833472245	0.0007481545521048081
Ciboria	0	0	0.00023025937073403399	0	0	0
Circinotrichum	0	0	6.578839163829542e-05	0	0	0
Cistella	0	0	0	0.0001842731262773478	8.33472245374229e-05	0
Cladophialophora	0.0007265681763138776	0	0.0007730136017499713	0.0019432438771065765	0.0018836472745457575	0.0014630577907827364
Cladorrhinum	0.0011786550415758454	0	0.0008552490912978406	0.0006365798907762924	0.0030338389731621933	0.003956906297798764
Cladosporium	0.03156535077096957	0.006969577018774035	0.03001595368497229	0.04328743257278789	0.039173195532588766	0.033301190397020675
Clarireedia	0.0007104222168402357	0	6.578839163829542e-05	0.00023452943344389718	0.00030005000833472245	8.312828356720091e-05
Clathrosphaerina	8.072979736820859e-05	0	0	0.00010051261433309879	0	0
Clavaria	0.0010494873657867119	0	0.0011512968536701695	0.001105638757664087	0.002300383397232872	0.0011471703132273725
Claviceps	9.687575684185032e-05	0	0	0	0	0
Clavispora	0.004327117138935982	0	0.0035196789526488045	0.002797601098937917	0.002617102850475079	0.0018953248653321808
Clavulina	0	0	0	0.00021777733105504744	0.0002667111185197533	0.00038239010440912417
Clavulinopsis	0.0015338661499959634	0	0.0013486620285850562	0.0018929875699400273	0.002067011168528088	0.006118241670545987
Clitocybula	0	0	0	0.0001842731262773478	0.00018336389398233038	0
Clitopilus	0	0	9.868258745744314e-05	0	0.0007001166861143524	0.0004987697014032054
Clonostachys	0.001210946960523129	0.0015974892558244741	0.0011019555599414482	0.0017087144436626798	0.001466911151858643	0.0008479084923854492
Clydaea	0	0	0	0	0.00018336389398233038	0
Clypeosphaerella	8.072979736820859e-05	0	0.0002138122728244601	0	0	0
Codinaea	0.00011302171631549204	0	3.289419581914771e-05	0.0001340168191107984	0.00011668611435239209	0.00011637959699408125
Colacogloea	0	0	4.934129372872157e-05	0	0	0
Coleophoma	0.00032291918947283436	0	0	0.0001340168191107984	0.00020003333888981496	0.0002327591939881625
Collarispora	0	0	0	0	0	0.0002327591939881625
Colletotrichum	0.0015500121094696052	0	0.0008716961892074142	0.0018092270579957786	0.0025337556259376567	0.0021613353727472236
Comoclathris	6.458383789456688e-05	0	0	8.376051194424901e-05	0.00020003333888981496	0
Condenascus	0	0	0	0.002311790129661273	0	0.001379929507215535
Coniella	0	0	0	0.0001842731262773478	0	0
Coniochaeta	0.003842738354726729	0	0.002055887238696732	0.0027473447917713677	0.003933988998166361	0.0035412648799627586
Coniophora	0	0	3.289419581914771e-05	8.376051194424901e-05	0	0
Conioscypha	0.00016145959473641718	0	8.223548954786927e-05	0.00011726471672194859	0.00011668611435239209	0
Coniosporium	6.458383789456688e-05	0	0	0.00020102522866619757	0	0.000182882223847842
Coniothyrium	3.229191894728344e-05	0	0	0	8.33472245374229e-05	0
Conocybe	0.00016145959473641718	0	6.578839163829542e-05	0.00043555466211009483	0.0018003000500083344	0.0018953248653321808
Constantinomyces	0.00024218939210462584	0	0	0	0	0
Coprinellus	0.0001776055542100589	0	4.934129372872157e-05	0	0.0007334555759293215	0.0009809137460929707
Coprinopsis	0	0	8.223548954786927e-05	0.0001340168191107984	0.0003333888981496916	0.0006151492983972866
Cordana	0	0	0	0	3.3338889814969156e-05	0
Cordyceps	0	0	0	6.70084095553992e-05	0	0
Cortinarius	0.0006942762573665938	0.0009471838950463696	0.000690778112202102	0.0013066639863302846	0.0013335555925987664	0.0014298064773558554
Corynascella	0	0	0	0.000418802559721245	0	0
Corynascus	0.0002260434326309841	0	0	0	0	0.00038239010440912417
Crocicreas	0	0	0	8.376051194424901e-05	0	0
Cryptococcus	0.0017599095826269476	0	0.0007236723080212496	0.0006365798907762924	0.0005834305717619603	0.0010474163729467315
Cryptodiscus	0	0	3.289419581914771e-05	0	0	0
Cumuliphoma	0	0	0	0	0.00030005000833472245	0
Cuphophyllus	0.0020828287720997822	0	0.0006249897205638066	0.0026300800750494193	0.004617436239373229	0.00821307441643945
Curvibasidium	0.00041979494631468473	0	0.00046051874146806797	0	0.0005334222370395066	0.00031588747755536336
Curvularia	0.0006296924194720269	0	0.0004111774477393465	0.0010386303481086877	0.0014835805967661278	0.00093103677595265
Cutaneotrichosporon	0.007265681763138773	0.0009189097489255824	0.004703870002138122	0.00842630750159145	0.005667611268544757	0.004987697014032054
Cyberlindnera	0.0002098974731573424	0	6.578839163829542e-05	0.0008543572218313399	0.0005000833472245374	0.00019950788056128215
Cylindrobasidium	0	0	3.289419581914771e-05	5.025630716654939e-05	0	0
Cylindrocarpon	0.0003067732299991927	0	0	0	0	0
Cylindrocladiella	0	0	0.0002138122728244601	0.000251281535832747	0.0006667777962993832	6.650262685376072e-05
Cylindrotheca	0	0	0	0	0	6.650262685376072e-05
Cyllamyces	0	0.0003251526803890523	0	0	0	0
Cyphellophora	0.0009526116089448617	0	8.223548954786927e-05	0.00046905886688779436	0.00040006667777962987	0.0022444636563144237
Cystobasidium	0.0016468878663114554	0	0.0016776039867765337	0.001758970750829229	0.0020170028338056343	0.0023940945667353863
Cystofilobasidium	0.00206668281262614	0	0.00136510912649463	0.00251281535832747	0.0010668444740790132	0.0022444636563144246
Dactylella	0	0	0	0.0001340168191107984	0	0
Dactylonectria	0.0009526116089448617	0	0.0021052285324254533	0.0014071766006633832	0.0012168694782463743	0.00033251313426880364
Darksidea	0	0	8.223548954786927e-05	0	0	0
Debaryomyces	0.0002583353515782676	0	0	0.0005695714812208933	0.0021170195032505423	0.0006317749551107267
Deconica	0	0	3.289419581914771e-05	0	0	0
Delicatula	0	0	6.578839163829542e-05	0	8.33472245374229e-05	0
Dematiopleospora	0	0	0	0	0.00010001666944490748	0
Dendrochytridium	0.0001776055542100589	0	0	0	0	0
Devriesia	0.0001776055542100589	0	0	0.0003015378429992964	3.3338889814969156e-05	0.00021613353727472235
Diaporthe	0	0	0	0.0002680336382215968	0	0.0005320210148300859
Dichotomopilus	0	0	0	0.00033504204777699603	0	0.000365764447695684
Dictyocheirospora	0.00011302171631549204	0	0	0	0	0
Didymella	0.004892225720513442	0.004142162406695318	0.0025328530780743736	0.005444433276376185	0.004050675112518753	0.005270333178160537
Didymocyrtis	0	0	0	0	6.667777962993831e-05	0
Dimorphiseta	0	0	0	0	0	0.00016625656713440182
Dioszegia	0.00014531363526277548	0	0.00016447097909573854	0.00010051261433309879	5.000833472245374e-05	0.00011637959699408125
Diplocarpon	0.0002260434326309841	0	0	0.0001340168191107984	0.0003833972328721453	0
Diploospora	0.0007265681763138776	0	4.934129372872157e-05	0.000251281535832747	0.0032672112018669783	0.0007647802088182482
Discosia	0	0	0	0.0001340168191107984	0	0
Disculoides	0	0	3.289419581914771e-05	0	0.0002500416736122687	0.00033251313426880364
Dissoconium	0.00016145959473641718	0	0	0	0	0
Diutina	0.002260434326309841	0	0.0021874640219733225	0.001256407679163735	0.0025170861810301717	0.0013300525370752144
Diversispora	0.00012916767578913376	2.8274146120787152e-05	0	0	0.00013335555925987662	0
Dothiora	0.00012916767578913376	0	0	0.000251281535832747	0	0
Dothistroma	0	0	0	8.376051194424901e-05	0	0
Drechslera	0	0	0	8.376051194424901e-05	0	0
Duddingtonia	0	0	0	0	0.00023337222870478414	0
Echinoderma	0	0	0	0	0.00021670278379729957	0
Echria	0.0003875030273674013	0	0	0	0.0002667111185197533	0.0003990157611225644
Edenia	0	0	0	0	0	0.00016625656713440182
Elaphomyces	0.0002260434326309841	0	0.00016447097909573854	0.0003015378429992964	0.0008668111351891983	0.0007481545521048082
Eleutherascus	4.843787842092516e-05	0	0	0.00010051261433309879	0	0.0004987697014032054
Elsinoe	6.458383789456688e-05	0	0	0	0	0
Emericellopsis	0.0008234439331557277	0	0.00026315356655318167	0.0009213656313867393	0	0.0011471703132273725
Endoconidioma	0	0	0	0	5.000833472245374e-05	0
Endomelanconiopsis	0	0	0	0.0001507689214996482	0	0
Endosporium	8.072979736820859e-05	0	0	0	0	9.975394028064107e-05
Enterocarpus	0.0008557358521030112	0	0.0007236723080212496	0.002378798539216672	0	0.0006317749551107267
Entocybe	0	0	0	0	0.00011668611435239209	0
Entoloma	0.0002098974731573424	0	8.223548954786927e-05	0.0003685462525546956	0.0004167361226871145	0.000465518387976325
Entorrhiza	0	0	0	6.70084095553992e-05	0.0001666944490748458	0
Entrophospora	0.00014531363526277548	0	0	0	0.00013335555925987662	0
Epicoccum	0.0021312666505207073	0.0010885546256503053	0.0017762865742339765	0.0016082018293295806	0.0010835139189864977	0.0034913879098224378
Equiseticola	0	0	0	0.00011726471672194859	0	0
Eremiomyces	0	0	0	0	6.667777962993831e-05	0
Erysiphe	0.00011302171631549204	0	0	6.70084095553992e-05	0.00013335555925987662	0
Erythrobasidium	0.0011625090821022039	0	0.0006249897205638066	0.002278285924883573	0.0011835305884314053	0.0014630577907827358
Eucasphaeria	0.0003067732299991927	0	0	0.0005528193788320434	0	0
Exophiala	0.0018406393799951567	0	0.0005756484268350849	0.002395550641605521	0.003000500083347225	0.0036410188202434
Exserohilum	3.229191894728344e-05	0	0	6.70084095553992e-05	0	0.00014963091042096162
Exutisphaerella	0	0	0	0	0.00023337222870478414	0
Filobasidium	0.0028739807863082264	0	0.002911136329994573	0.002948370020437565	0.004217369561593599	0.0035246392232493188
Flabellascoma	0	0	0	0	0.00020003333888981496	0
Flammulina	0	0	0	0	0	0.00013300525370752144
Floccularia	0	0	0	0	0	0.00016625656713440182
Fodinomyces	0	0	0	5.025630716654939e-05	0	0
Funneliformis	0	0	0.0002796006644627556	0	0.0001666944490748458	0.0005985236416838465
Fusariella	0.0006619843384193106	0	0	0	0	0
Fusarium	0.05402438039880518	0.006587876046143407	0.05445634117859904	0.06390927061346198	0.05742623770628439	0.056045088781006856
Fusicolla	0.009493824170501331	0.00018378194978511652	0.008453808325520961	0.009414681542533587	0.010018336389398232	0.010258030192192593
Fusidium	0.00014531363526277548	0	0	0	0.00013335555925987662	0
Gaeumannomyces	9.687575684185032e-05	0	0	8.376051194424901e-05	0	0
Galactomyces	0.002211996447888916	0.0006927165799592853	0.0019407575533297151	0.0020772606962173755	0.0018336389398233039	0.0009975394028064108
Gamsia	0.00103334140631307	0	0	0.0006700840955539921	0.0007334555759293215	0.0006982775819644876
Ganoderma	1.614595947364172e-05	0	9.868258745744314e-05	0.0005360672764431936	0.00023337222870478414	0
Gastrosporium	0	0	3.289419581914771e-05	0	0.0003833972328721453	0.00031588747755536336
Geastrum	0	0	0.00013157678327659083	5.025630716654939e-05	3.3338889814969156e-05	0.00013300525370752144
Geminibasidium	0.00016145959473641718	0	0.0001809180770053124	0.0003852983549435455	0.0005500916819469911	0.0008312828356720089
Genolevuria	0	0	0	0.0001507689214996482	6.667777962993831e-05	0.00013300525370752144
Geoglossum	0	0	9.868258745744314e-05	5.025630716654939e-05	0	0
Geopora	0	0	9.868258745744314e-05	0.00040205045733239514	0.00031671945324220703	0.0006816519252510474
Gibellulopsis	0.003196899975781061	0.0043259443564804346	0.003980197694116873	0.006499815726873723	0.0038006334389064844	0.0022610893130278645
Gliocephalotrichum	0.00016145959473641718	0	0	0	0.00013335555925987662	0
Gliocladiopsis	0.00019375151368370065	0	0.0002467064686436078	0.00011726471672194859	0.0003500583430571762	0.00026601050741504294
Gliomastix	0.0006619843384193106	0	0	0.0003182899453881462	0.00013335555925987662	6.650262685376072e-05
Gliophorus	0.0005812545410511018	0	0.00115129685367017	0.0018594833651623282	0.00320053342223704	0.0020283301190397018
Gloiocephala	0	0	0	0	0	0.00014963091042096162
Glomus	0	0	0.0002796006644627556	0	8.33472245374229e-05	0.00038239010440912417
Glutinoglossum	0	0	3.289419581914771e-05	0	0	0
Golubevia	0	0.00012723365754354222	0	0	0	0
Gonatophragmium	0	0	3.289419581914771e-05	0	0	9.975394028064107e-05
Gorgomyces	0	0	0	0	0	0.00013300525370752144
Graphium	0	0	0.0002467064686436078	0	0	0
Guignardia	0	0	6.578839163829542e-05	0	0	0
Gymnascella	0	0	3.289419581914771e-05	0	0	0
Gymnoascus	0	0	0	0	0	0.00016625656713440182
Gymnopilus	0	0	0.00011512968536701699	0.0003015378429992964	0.0003833972328721453	0.00041564141783600447
Hannaella	0.004989101477355293	0	0.0045229519251328105	0.0031493952491037625	0.0032172028671445248	0.002693356387577309
Hanseniaspora	0	0	0	0	0.0002667111185197533	0
Hansfordia	0.0007588600952611608	0	0	0.0003015378429992964	0.0015669278213035506	0.00011637959699408125
Hapsidospora	4.843787842092516e-05	0	0	0	0.00018336389398233038	0
Hawksworthiomyces	0.0003713570678937596	0	0.00011512968536701699	0.0001340168191107984	0	0.00011637959699408125
Hebeloma	0.00041979494631468473	0	9.868258745744314e-05	0.000251281535832747	0.0003333888981496916	0.00028263616412848306
Helvellosebacina	0	0	4.934129372872157e-05	0	0	0
Hemileucoglossum	0.00024218939210462584	0	1.6447097909573854e-05	0.0003015378429992964	0	0.00011637959699408125
Hericium	4.843787842092516e-05	0	0	0.00028478574061044663	0	3.325131342688036e-05
Heterochaete	0	0	0	0	6.667777962993831e-05	0
Heteroconium	0	0	0	0.00011726471672194859	0	0
Hirsutella	0	0	0	0.00028478574061044663	0	0
Hodophilus	4.843787842092516e-05	0	0	0.00016752102388849802	8.33472245374229e-05	9.975394028064107e-05
Hohenbuehelia	9.687575684185032e-05	0	0	0	0	0
Holocotylon	0	0	0	0.0001340168191107984	0	0
Holtermanniella	0.0002098974731573424	0.0014278443790997509	0.0002467064686436078	0.00023452943344389718	0	0.0002493848507016027
Hortaea	0.0002260434326309841	0	0	0.0003015378429992964	0	0
Humicola	0.003148462097360136	0.001102691698710699	0.002845347938356277	0.0017422186484403793	0.0030338389731621933	0.004954445700605175
Humicolopsis	0.00014531363526277548	0	0	0	0	0
Humidicutis	0	0	0	0	0	0.00033251313426880364
Hyaloscypha	0	0	0	0	0	0.00011637959699408125
Hydnobolites	0	0	0	0	0.00011668611435239209	0
Hydnum	1.614595947364172e-05	0	8.223548954786927e-05	0	0.0002500416736122687	0
Hydropus	9.687575684185032e-05	0	0	0	0	0
Hygrocybe	0.0009687575684185033	0.0008482243836236146	0.001019720070393579	0.0029316179180487157	0.005084180696782797	0.005852231163130944
Hygrophorus	0.0001776055542100589	0	0	8.376051194424901e-05	0	0.0002327591939881625
Hymenogaster	0	0	0	0	0.00013335555925987662	0
Hymenula	0	0	0	0.00021777733105504744	0	0
Hyphodontiella	0	0	0	0	0.00011668611435239209	0
Hypholoma	4.843787842092516e-05	0	0	0	0.00011668611435239209	0
Hypochnicium	0	0	0	0	0	6.650262685376072e-05
Hypomyces	0	0	0.0002796006644627556	0.0002680336382215968	0.0006501083513918987	0.000465518387976325
Hyweljonesia	0	0	0	0	0.00010001666944490748	0.00013300525370752144
Idriella	0.0005651085815774603	0	0.00026315356655318167	0.0005695714812208933	0.0005500916819469911	0.00028263616412848306
Ilyonectria	0.006668281262614031	0	0.0050328119603296	0.0067510972627064705	0.0072345390898483075	0.005187204894593337
Immersidiscosia	0.0001776055542100589	0	0	0	0.0001666944490748458	0
Infundichalara	0	0	0.00013157678327659083	0	0	0
Inocybe	0.0005651085815774603	0	0.0002960477623723293	0.0007873488122759406	0.0014335722620436742	0.0011139189998004922
Iodophanus	0.0002260434326309841	0	0.00019736517491488628	0.0006533319931651423	0.0009668278046341056	0.000731528895391368
Itersonilia	0	0	0	3.35042047776996e-05	0	6.650262685376072e-05
Jahnula	0	0	6.578839163829542e-05	0	0	0
Kalmusia	0	0	0	0	0.00013335555925987662	0
Kazachstania	0.0007911520142084444	0	0.00019736517491488628	0.0006365798907762924	0.0017336222703783965	0.002377468910021946
Keissleriella	0.00019375151368370065	0	0	0	0	0
Keithomyces	0	0	8.223548954786927e-05	0.0006533319931651423	0.00011668611435239209	0.00014963091042096162
Kernia	0	0	0	0	0.00011668611435239209	0
Kluyveromyces	3.229191894728344e-05	0	6.578839163829542e-05	0.00010051261433309879	0.00020003333888981496	0
Knufia	0.0005005247436828934	0	0.00023025937073403399	0.000418802559721245	0.0016002667111185195	0.0017623196116246594
Kochiomyces	3.229191894728344e-05	0	0	0	0.00018336389398233038	0
Kockovaella	0	0	3.289419581914771e-05	0	6.667777962993831e-05	0
Kodamaea	0.001614595947364172	0	0.00136510912649463	0.0011391429624417865	0.001433572262043674	0.0004987697014032054
Kondoa	0.00029062727052555097	0	4.934129372872157e-05	0	0	0.0002327591939881625
Krasilnikovozyma	0	0	6.578839163829542e-05	0	0	0
Kretzschmaria	0	0	1.6447097909573854e-05	5.025630716654939e-05	0	0
Kurtzmaniella	0.0002098974731573424	0	0.00031249486028190324	0.0003852983549435455	0.0004167361226871145	0.00033251313426880364
Kurtzmanomyces	0.00011302171631549204	0	0	0	0	0
Laccaria	0	0	0	0.0002680336382215968	0	0
Lachnum	0	0	0.00011512968536701699	0.00020102522866619757	0	0
Lacrymaria	0	0	0	0	0	0.00013300525370752144
Lactarius	3.229191894728344e-05	0	9.868258745744311e-05	0.0001340168191107984	0.0002833805634272379	0.00028263616412848306
Lactifluus	0	0	6.578839163829542e-05	0	0	0
Lasiodiplodia	0	0	4.934129372872157e-05	0	0	0
Lasionectria	0	0	0	0.00016752102388849802	0.00023337222870478414	0
Lasionectriopsis	0.00016145959473641718	0	0.00013157678327659083	0.0007203404027205415	8.33472245374229e-05	0.0004488927312628849
Lasiosphaeria	0	0	4.934129372872157e-05	0	0	0.00011637959699408125
Latorua	6.458383789456688e-05	0	0	0	0	0.00013300525370752144
Lecanicillium	0.001856785339468798	0	0.0008716961892074142	0.00336717258015881	0.0020503417236206033	0.00362439316352996
Lectera	0.0002583353515782676	0	3.289419581914771e-05	0.0004858109692766441	0	0.0004987697014032054
Lecythophora	0.00014531363526277548	0	0	0	0.0007834639106517753	0.00011637959699408125
Leohumicola	0.0003875030273674013	0	0.00026315356655318167	0.00033504204777699603	0.0006501083513918987	0.00031588747755536347
Leotia	0.0002583353515782676	0	0.0006578839163829543	0	0.0005667611268544758	0.0003491387909822438
Lepiota	0.0008395898926293696	0.0006361682877177109	0.0006578839163829543	0.0012229034743860355	0.0033172195365894315	0.003391633969541797
Leptobacillium	0	0	0	0.00016752102388849802	0	0
Leptodiscella	0	0	4.934129372872157e-05	0.0001340168191107984	0.00040006667777962987	0.00019950788056128215
Leptodontidium	0	0	6.578839163829542e-05	0	0	0
Leptosphaeria	9.687575684185032e-05	0	1.6447097909573854e-05	0.000418802559721245	0.00013335555925987662	0
Leptoxyphium	0	0	0	0.0001842731262773478	0.0001666944490748458	0
Leucoagaricus	0	0	8.223548954786927e-05	0	0.00011668611435239209	8.312828356720091e-05
Leucocoprinus	0	0	4.934129372872157e-05	0.0001507689214996482	0	0
Leucosporidium	0.00019375151368370065	0	9.868258745744314e-05	0	0.0001666944490748458	6.650262685376072e-05
Lichtheimia	0	0	3.289419581914771e-05	5.025630716654939e-05	6.667777962993831e-05	6.650262685376072e-05
Limonomyces	0	0	8.223548954786927e-05	0.0001507689214996482	0	0.00041564141783600447
Lindtneria	0	0.0006927165799592853	0	0	0	0
Lithohypha	0	0	0	0.00028478574061044663	0	0.00028263616412848306
Lodderomyces	4.843787842092516e-05	0	8.223548954786927e-05	0.00010051261433309879	0.0002833805634272379	0.00028263616412848306
Lophiostoma	0	0	0.00013157678327659083	0	0	9.975394028064107e-05
Lophiotrema	4.843787842092516e-05	0	0	5.025630716654939e-05	0	0
Lycoperdon	0.00014531363526277548	0	9.868258745744314e-05	0	0.0005334222370395066	0.0002327591939881625
Lyophyllum	0.0003552111084201178	0.0005372087762949559	0	0	0	0
Madurella	9.687575684185032e-05	0	0	0	0	0
Magnibotryascoma	0	0	9.868258745744314e-05	0	0	0
Malassezia	4.843787842092516e-05	5.6548292241574305e-05	0	6.70084095553992e-05	1.6669444907484578e-05	6.650262685376072e-05
Malbranchea	0	0	0	5.025630716654939e-05	0	0.0004322670745494447
Mallocybe	0	0	8.223548954786927e-05	0	0	0
Marasmiellus	8.072979736820859e-05	0	0.00011512968536701699	0	0.00018336389398233038	0
Marasmius	0	0	0	0.00011726471672194859	0	0.00014963091042096162
Mariannaea	0	0	3.289419581914771e-05	0.0009381177337755887	0	0
Marquandomyces	0.00029062727052555097	0	0	0.00011726471672194859	0.00040006667777962987	0.00026601050741504294
Matsushimamyces	0	0	0	0	0	9.975394028064107e-05
Melanocarpus	0	0	0	0	0	0.00016625656713440182
Melanogaster	0.00048437878420925167	0	0.0003618361540106248	0.0010553824504975374	0.00023337222870478414	0.0029427412382789122
Melanoleuca	0	0	0	0	0	0.0002327591939881625
Melanophyllum	0	0	0	0.00016752102388849802	0.00011668611435239209	0
Meliniomyces	0.00011302171631549204	0	0.00046051874146806797	0.0005193151740543439	0.0003333888981496916	0.0003990157611225644
Membranomyces	6.458383789456688e-05	0	0	0	0	0.00016625656713440182
Memnoniella	0	0	0	0	0.0002833805634272379	0
Meristemomyces	0	0	0	0.0001507689214996482	3.3338889814969156e-05	9.975394028064107e-05
Metacordyceps	9.687575684185032e-05	0	0.00023025937073403399	0.0005193151740543439	0.0001666944490748458	0.0006151492983972866
Metapochonia	0	0	0	0.000753844607498241	0.00040006667777962987	0
Metarhizium	0.00011302171631549204	0.00014137073060393576	0.0010526142662127267	0.0016919623412738301	0.0005667611268544758	8.312828356720091e-05
Metschnikowia	0.0002260434326309841	0	0.0002467064686436078	0.0001842731262773478	8.33472245374229e-05	0
Meyerozyma	0.003261483813675628	0	0.000789460699659545	0.0037859751398800546	0.003650608434739123	0.0024273458801622664
Microascus	0.00019375151368370065	0	0.0002796006644627556	0.0003517941501658458	0.0007667944657442907	0.00024938485070160276
Microcyclospora	0	0	9.868258745744314e-05	0	0	0
Microdochium	0.0005328166626301768	0	0.0001809180770053124	0.00010051261433309879	0.000200033338889815	0.0008977854625257698
Micropsalliota	0.00011302171631549204	0	0	3.35042047776996e-05	0.00011668611435239209	0
Microscypha	0	0	0	0	0	0.00014963091042096162
Microsporomyces	4.843787842092516e-05	0	0	0	0	0
Microsporum	8.072979736820859e-05	0	0.0002467064686436078	0.000418802559721245	0.00031671945324220703	0.0005153953581166456
Millerozyma	0	0	0	0	0	0.00021613353727472235
Minimedusa	8.072979736820859e-05	0	0	0.00018427312627734778	0.00038339723287214534	0.0005320210148300859
Minutisphaera	0.0001776055542100589	0	0.00032894195819147714	0.00016752102388849802	0.0005000833472245374	0.0007980315222451287
Moesziomyces	0	0	0	0	3.3338889814969156e-05	0
Monascella	0	0	4.934129372872157e-05	0	0	0
Monascus	0.0003713570678937596	0	0.0002960477623723294	0.0003685462525546956	0.0006334389064844142	0.0008146571789585689
Monocillium	0.00024218939210462584	0	6.578839163829542e-05	0.0003517941501658458	0.00015002500416736123	0.000182882223847842
Monodictys	0	0	0	0	0.0002500416736122687	0
Monographella	0	0	0	0.00016752102388849802	0	0
Monosporascus	0	0	0	0	0.0001666944490748458	0
Montagnula	0.00029062727052555097	0	0	0.00020102522866619757	0.00031671945324220703	0.00016625656713440182
Morchella	0.00032291918947283436	0	0.00013157678327659083	0.00083760511944249	0.0017002833805634273	0.0008146571789585689
Mortierella	0.045515459756196	0.013288848676769964	0.03907830463314749	0.07751197775320802	0.06804467411235204	0.06922923455476487
Mrakia	0.00012916767578913376	0	0.0001480238811861647	0.0006030756859985928	0.00030005000833472245	0.00031588747755536336
Mucor	0.00011302171631549204	0	6.578839163829542e-05	0.0002680336382215968	0.00046674445740956834	0.0007814058655316884
Mycoarthris	0.0007750060547348026	0	0.0005920955247446588	0.0006868361979428418	0.0009501583597266213	0.0005818979849704063
Mycofalcella	0	0	0.0002796006644627556	8.376051194424901e-05	0.00031671945324220703	0
Mycoleptodiscus	0	0	0	0	0.00021670278379729957	0
Mycothermus	0.0022281424073625575	0	0.0009539316787552836	0.0019935001842731268	0.0026337722953825643	0.0021114584026069028
Myrmecridium	0.001097925244207637	0	0.0005920955247446588	0.0008041009146647905	0.0009834972495415904	0.0008977854625257698
Mytilinidion	0	0	0	0	0.00013335555925987662	0
Myxocephala	0.00014531363526277548	0	0	0.0005863235836097429	0.0009668278046341056	0.00038239010440912417
Myxospora	0	0	0	0	0	0.0003491387909822438
Myxotrichum	0	0	9.868258745744314e-05	0	0	0
Naganishia	0.0018083474610478727	0	0.0020887814345158795	0.004121017187657051	0.0036672778796466078	0.0031422491188401944
Natantispora	0	0	0	0	0.0001666944490748458	0
Naumovozyma	3.229191894728344e-05	0	0	0	0	0
Nawawia	0	0	0	0	0	0.00026601050741504294
Neoascochyta	0.00011302171631549204	0	0	8.376051194424901e-05	0	9.975394028064107e-05
Neocallimastix	6.458383789456688e-05	0	0	0	0	0
Neocatenulostroma	4.843787842092516e-05	0	0	0	0	0.00013300525370752144
Neocucurbitaria	0	0	0	0.000770596709887091	0	0.00019950788056128215
Neodeightonia	0	0	0	0	0.00015002500416736123	0
Neodevriesia	0.0002260434326309841	0	0.00039473034982977256	0.000418802559721245	0.00046674445740956834	0
Neodidymelliopsis	0	0	0	0.00011726471672194859	0	9.975394028064107e-05
Neofabraea	0	0	0	0	0.00018336389398233038	0
Neofavolus	0	0	0	0	3.3338889814969156e-05	0
Neofusicoccum	0	0	0	0	5.000833472245374e-05	0
Neokalmusia	0	0	0	0.00016752102388849802	0	9.975394028064107e-05
Neomassarina	0.0001776055542100589	0	0	0	0	4.987697014032054e-05
Neomicrosphaeropsis	0	0	0	0.0003685462525546956	0.00020003333888981496	0
Neonectria	0.0006781302978929523	0	0.0003618361540106248	0.0013904244982745335	0.00031671945324220703	0.0008312828356720089
Neopestalotiopsis	0.00027448131105190925	0	0.0002138122728244601	0.0001842731262773478	0	9.975394028064107e-05
Neopyrenochaeta	0.000403648986841043	0	0.0001809180770053124	0.00033504204777699603	0.00036672778796466077	0.0007814058655316885
Neosetophoma	0.00016145959473641718	0	0.00016447097909573854	0.00011726471672194859	0.00015002500416736123	0
Neostagonospora	6.458383789456688e-05	0	0	0	0	9.975394028064107e-05
Nigrosabulum	0	0	0	0	0.0002667111185197533	0
Nigrospora	0.0024057479615726164	0	0.002286146609430766	0.0027305926893825177	0.0020336722787131192	0.0018786992086187407
Ochroconis	8.072979736820859e-05	0.0024881248586292692	0.000345389056101051	3.35042047776996e-05	0	0.000182882223847842
Oedocephalum	0	0	0	6.70084095553992e-05	0.00011668611435239209	9.975394028064107e-05
Ogataea	4.843787842092516e-05	0	0	0	0.00015002500416736123	0
Oidiodendron	0.0002583353515782676	0	4.934129372872157e-05	0.0005695714812208933	0.0007001166861143524	0.0004322670745494447
Olpidium	0.0019536610963106485	0	0.0005263071331063633	0.0026468321774382685	0.0021336889481580264	0.0014131808206424153
Oomyces	0	0	3.289419581914771e-05	8.376051194424901e-05	0	0
Operculomyces	8.072979736820859e-05	0	4.934129372872157e-05	0.0001005126143330988	6.667777962993831e-05	0.000182882223847842
Ophiocordyceps	0	0.0009613209681067633	0	0.00016752102388849802	0	0
Ophiosphaerella	0.00019375151368370065	0	8.223548954786927e-05	0.0002680336382215968	0.0001666944490748458	0.00041564141783600447
Orbilia	0	0	0.0001809180770053124	0	0	0
Otidea	0	0	0	0	0.00015002500416736123	0
Paecilomyces	0.00041979494631468473	0	0.00031249486028190324	0.000418802559721245	0.00015002500416736123	0.0009476624326660904
Papiliotrema	0.0034552353273593285	0.000834087310563221	0.002565747273893521	0.0037692230374912063	0.0019336556092682112	0.0018454478951918602
Paraconiothyrium	0.00016145959473641718	0	0	0.0001340168191107984	6.667777962993831e-05	0.0005153953581166456
Paracremonium	0.0002260434326309841	0	0	8.376051194424901e-05	0.0005667611268544758	0.00048214404468976523
Paracylindrocarpon	0.00043594090578832645	0	0	0	0	9.975394028064107e-05
Paraglomus	6.458383789456688e-05	0.00024033024202669081	0.00021381227282446015	0.0001842731262773478	6.667777962993831e-05	0
Paramicrosporidium	0	0	3.289419581914771e-05	0	0	0
Paramyrothecium	0.0015661580689432472	0.03153980999773807	0.007911054094505024	0.002127517003383925	0	0
Paraphaeosphaeria	0.00011302171631549204	0	0	0.00016752102388849802	0	0.0005818979849704063
Paraphoma	0.0003067732299991927	0.0012299253562542412	0.0003124948602819033	0.0004858109692766441	0.0009334889148191364	0.00021613353727472235
Parasola	0	0	8.223548954786927e-05	0	0.0001666944490748458	0
Parengyodontium	0.00016145959473641718	0	0	0.0001842731262773478	0	0.00014963091042096162
Pecoramyces	0.00011302171631549204	0	3.289419581914771e-05	0.00010051261433309879	0	0
Penicillifer	0	0	9.868258745744314e-05	0.00046905886688779436	0.00011668611435239209	0
Penicillium	0.016000645838378943	0.0007775390183216468	0.015887896580648344	0.02948370020437565	0.022253708951491924	0.02334242202567002
Peniophora	0	0	8.223548954786927e-05	0	0	4.987697014032054e-05
Periconia	0.00014531363526277548	0	0.0002960477623723294	0	0.00023337222870478414	0.000365764447695684
Perusta	0.00011302171631549204	0	4.934129372872157e-05	0	0.0004500750125020837	4.987697014032054e-05
Pestalotiopsis	9.687575684185032e-05	0	0	6.70084095553992e-05	0.0009501583597266213	0
Petriella	0	0	0	0	0.00020003333888981496	0
Pezicula	8.072979736820859e-05	0	0	0	0	0
Peziza	0.0002260434326309841	0	1.6447097909573854e-05	0.000418802559721245	6.667777962993831e-05	0.0007647802088182482
Phacidium	0	0	0	0.00011726471672194859	0.0005500916819469911	0.00011637959699408125
Phaeoacremonium	0	0	0	0.0001507689214996482	0	0
Phaeobotryon	6.458383789456688e-05	0	0	6.70084095553992e-05	0	0
Phaeocytostroma	0	0	1.6447097909573854e-05	0	0	0.00016625656713440182
Phaeohelotium	6.458383789456688e-05	0	8.223548954786927e-05	0	0	0
Phaeoisaria	0.00032291918947283436	0	0.00011512968536701699	0.00028478574061044663	0	0
Phaeomoniella	0	0	3.289419581914771e-05	0	0	0
Phaeophleospora	0	0	4.934129372872157e-05	0	0.00020003333888981496	0
Phaeosphaeria	0.00140469847420683	0	0.000690778112202102	0.002027004389050826	0.00043340556759459913	0.000365764447695684
Phaeotremella	0.0013078227173649794	0.00022619316896629722	0.0019736517491488626	0.0008041009146647903	0.0008168028004667446	0.0010972933430870519
Phallus	0	0	0	0	0	0.00013300525370752144
Phanerochaete	0	0	0	0.0001507689214996482	0	0.000182882223847842
Phellodon	8.072979736820859e-05	0	0	0	0	0
Phenoliferia	0.00012916767578913376	0	9.868258745744314e-05	0.00021777733105504744	0	0
Phialemoniopsis	0.00011302171631549204	0	0	5.025630716654939e-05	0	0
Phialemonium	0.00016145959473641718	0	0.00031249486028190324	0	0	0.000365764447695684
Phialocephala	0	0	0.0002796006644627556	0.0001340168191107984	0.00010001666944490748	9.975394028064107e-05
Phialophora	0	0	6.578839163829542e-05	0.00016752102388849802	0.00036672778796466077	0.00014963091042096162
Phlebiella	0	0	0	0	0	0.00014963091042096162
Phlyctochytrium	0	0	0	8.376051194424901e-05	0.00013335555925987662	0.0006484006118241671
Pholiotina	0	0	0	0.00010051261433309879	0.0002500416736122687	0
Phoma	6.458383789456688e-05	0	0	0	0.00018336389398233038	0
Phomatospora	0.0003067732299991927	0	0.0001809180770053124	0	0.00015002500416736123	0.00028263616412848306
Phyllactinia	0	0	0	0	0	0.00048214404468976523
Pichia	0.004294825219988697	0	0.007335405667669941	0.005193151740543438	0.003067177862977164	0.003142249118840195
Pilidium	0.0002583353515782676	0	0	5.025630716654939e-05	0	9.975394028064107e-05
Piloderma	0.0001776055542100589	0	9.868258745744314e-05	0	0.00015002500416736123	0
Piniphoma	9.687575684185032e-05	0	0	0	0	0
Piromyces	0	0	0	0.00023452943344389718	0.00011668611435239209	0.0003990157611225644
Piskurozyma	0	0	8.223548954786927e-05	0	0	0
Pisolithus	0	0	4.934129372872157e-05	0	0.00020003333888981496	0
Pithoascus	0.0002098974731573424	0	0.0003618361540106248	0.0018092270579957786	0.0020003333888981498	0.0024605971935891466
Platygramme	0	0	0	0	0	0.000182882223847842
Platystomum	0.00019375151368370065	0	4.934129372872157e-05	0	0	0
Plectosphaerella	0.0063776539920884796	0.0006361682877177109	0.006858439828292298	0.0072536603343719645	0.006334389064844141	0.0069827758196448755
Pleiocarpon	0	0	0	0.00016752102388849802	0	0
Plenodomus	0	0	6.578839163829542e-05	3.35042047776996e-05	0.0002500416736122687	6.650262685376072e-05
Pleotrichocladium	4.843787842092516e-05	0	6.578839163829542e-05	3.35042047776996e-05	0	0.00016625656713440182
Pleuroascus	0.00012916767578913376	0	3.289419581914771e-05	0	0	0
Pleurotheciella	0	0	0.00013157678327659083	0	0.00015002500416736123	0
Pluteus	0	0	0	0	0.00036672778796466077	0.00013300525370752144
Poaceascoma	0	0	0.00019736517491488628	0	0.00013335555925987662	0
Podosphaera	0	0	0	0	0	9.975394028064107e-05
Podospora	0.0021635585694679904	0	0.0011512968536701697	0.0023620464368278218	0.0029171528588098016	0.0022610893130278645
Polypaecilum	0	0	6.578839163829542e-05	0	0	0.00013300525370752144
Polyplosphaeria	0	0	0	6.70084095553992e-05	0	0
Polyschema	8.072979736820859e-05	0	0	0.00020102522866619757	0.00010001666944490748	0.00029926182084192323
Polyscytalum	0	0	0	0	0	0.0002493848507016027
Porodiplodia	0.0011625090821022039	0	0.0027137711550796863	0.002261533822494723	0.0018836472745457575	0.003125623462126754
Powellomyces	6.458383789456688e-05	0.0006503053607781046	0.0001480238811861647	0.00021777733105504744	0.00036672778796466077	0
Preussia	0.0013724065552595465	0	0.00016447097909573854	0.0016249539317184304	0.0011835305884314053	0.0019950788056128216
Protomyces	0	0	0	0	0	9.975394028064107e-05
Psathyrella	0	0	1.6447097909573854e-05	8.376051194424901e-05	0.0007834639106517753	0.00038239010440912417
Pseudaleuria	0.00041979494631468473	0	0	0.0006700840955539921	0.0008668111351891983	0.0007481545521048082
Pseudallescheria	0.00032291918947283436	0	0	0.0003685462525546956	0.0006001000166694449	0.000465518387976325
Pseudeurotium	0.0015177201905223214	0	0.0014144504202233516	0.003618454115991557	0.001750291715285881	0.002543725477156348
Pseudoanungitea	0.00024218939210462584	0	0	0	0.00011668611435239209	4.987697014032054e-05
Pseudoarthrographis	0.00016145959473641718	0	4.934129372872157e-05	0	5.000833472245374e-05	0
Pseudoascochyta	0	0	0	0	0	0.0006484006118241671
Pseudocercospora	0.0010010494873657868	0	0.0007565665038403974	0.0009046135289978893	0.0009001500250041672	0.0018953248653321808
Pseudocoleophoma	0	0	8.223548954786927e-05	0.0003685462525546956	0	0.000182882223847842
Pseudodactylaria	0.00011302171631549204	0	0.00019736517491488628	0	6.667777962993831e-05	0
Pseudogymnoascus	0	0	0	3.35042047776996e-05	0.00036672778796466077	0.0005985236416838466
Pseudomassariosphaeria	0	0	3.289419581914771e-05	0	0	0
Pseudomerulius	0	0	0	3.35042047776996e-05	0	0
Pseudoophiobolus	0	0	0	5.025630716654939e-05	0	0
Pseudorobillarda	6.458383789456688e-05	0.0008623614566840082	0	0	0	0
Psilocybe	0	0	0	0	3.3338889814969156e-05	0
Pterula	0	0	0	0	0	0.0002493848507016027
Pulvinula	0	0	4.934129372872157e-05	0	0	0
Purpureocillium	0.005764107532090095	0	0.002565747273893521	0.0039870003685462535	0.005500916819469911	0.007514796834474963
Pyrenochaeta	0.00043594090578832645	0	0.0012170852453084653	0.0001842731262773478	0	0.0035578905366761993
Pyrenochaetopsis	0.00048437878420925167	0	0.0002960477623723294	0.0016082018293295806	0.0001666944490748458	0.0005985236416838466
Pyrenophora	0.00011302171631549204	0	0	0	0	0
Pyxidiophora	0	0	6.578839163829542e-05	0	0	0
Rachicladosporium	0	0	0.0001480238811861647	0.0001507689214996482	0.00010001666944490748	0
Ramariopsis	0.00032291918947283436	0	0	0	0.00011668611435239209	0
Ramicandelaber	9.687575684185031e-05	0	0	5.025630716654939e-05	0.0005334222370395066	0.00041564141783600447
Ramimonilia	0.0001776055542100589	0	0	0	0	0
Ramophialophora	0	0	0.00013157678327659083	0	0.0003833972328721453	0
Ramsbottomia	0.00033906514894647613	0	0	0.0003015378429992964	8.33472245374229e-05	0
Ramularia	0.0003713570678937596	0	0.001019720070393579	0.0013066639863302846	0.0005834305717619603	0.0012136729400811332
Rasamsonia	0.0005974005005247437	0	0.0004276245456489202	0.001574697624551881	0.0008168028004667446	0.0012302985967945733
Remersonia	0	0	0	0.0001340168191107984	0.0006167694615769295	0.000365764447695684
Resinicium	3.229191894728344e-05	0	0	0	6.667777962993831e-05	0
Retiarius	0	0	0	5.025630716654939e-05	0	3.325131342688036e-05
Rhexodenticula	0	0	0	0	8.33472245374229e-05	4.987697014032054e-05
Rhexothecium	0	0	0.0002138122728244601	0	0	0
Rhinocladiella	0.00024218939210462584	0	0	0.0004858109692766441	0.0003333888981496916	0.00014963091042096162
Rhizoctonia	0	0	0	0.00020102522866619757	0.00036672778796466077	0
Rhizomucor	0.0005166707031565352	0	0	0.0003685462525546956	0	0.00048214404468976523
Rhizophagus	0.00014531363526277548	0	0	0	8.33472245374229e-05	0
Rhizophlyctis	0.0002260434326309841	0	0.00016447097909573854	0.0006533319931651423	0.0016336056009334892	0.0013965551639289753
Rhizophydium	3.229191894728344e-05	0	8.223548954786927e-05	0.00011726471672194859	0.00031671945324220703	0.0002327591939881625
Rhizopogon	0	0	0	6.70084095553992e-05	0.0001666944490748458	0.00013300525370752144
Rhizopus	0.000403648986841043	0	0.00011512968536701699	0	0.0008168028004667446	0.0011804216266542527
Rhodosporidiobolus	0.00029062727052555097	0	0.0002467064686436078	0.0003685462525546956	0.001233538923153859	0.000465518387976325
Rhodotorula	0.005796399451037378	0	0.003782832519201987	0.007320668743927362	0.007101183530588431	0.006766642282370154
Rhynchogastrema	0	0.0011733770640126669	0	0	0	0
Rhytidhysteron	9.687575684185032e-05	0	0	0	5.000833472245374e-05	0
Robillarda	0	0	0.00016447097909573854	0	0.00013335555925987662	0
Rosellinia	0.00014531363526277548	0	0	0	0	0
Rotiferophthora	0	0	0.00011512968536701699	0	0	0
Roussoella	0.0001776055542100589	0	0.00023025937073403399	0	0.00015002500416736123	0.0006816519252510475
Russula	0.0015015742310486794	0	0.0007401194059308236	0.0016417060341072805	0.0019003167194532426	0.0022444636563144237
Saccharomyces	0.0022281424073625575	0	0.0007565665038403972	0.005963748450430529	0.008768128021336889	0.006101616013832546
Saccharomycopsis	0	0	0	0.00010051261433309879	0	8.312828356720091e-05
Sagenomella	6.458383789456688e-05	0	0.00021381227282446015	0	6.667777962993831e-05	0
Saitozyma	0.0022442883668361987	0	0.00409532737948389	0.003668710423158106	0.0012168694782463743	0.003973531954512203
Sampaiozyma	0.0006296924194720273	0	0.0004276245456489202	0.0003517941501658458	0.0002667111185197533	0.0003990157611225644
Sarcinomyces	0.00024218939210462584	0	0	0.0001842731262773478	0.00036672778796466077	0.00011637959699408125
Sarcodon	0	0	0	0	0.00013335555925987662	0
Sarocladium	0.0017437636231533056	0	0.0020229930428775846	0.0017757228532180788	0.0018836472745457577	0.001546186074349937
Savoryella	0.00027448131105190925	0	8.223548954786927e-05	1.67521023888498e-05	8.33472245374229e-05	0.00013300525370752144
Scedosporium	0	0	0.00011512968536701699	0.00011726471672194859	0	0.00028263616412848306
Schizophyllum	0.00016145959473641718	0	0	0.00028478574061044663	0.0003833972328721453	4.987697014032054e-05
Schizothecium	0.0006781302978929523	0	0.0006085426226542326	0.0009213656313867393	0.0007834639106517753	0.0005320210148300859
Scleroderma	0.00014531363526277548	0	0.00016447097909573854	0.00011726471672194859	0.00030005000833472245	0.00033251313426880364
Scleropezicula	0	0	0	0.00011726471672194859	0	0
Sclerostagonospora	0.0002098974731573424	0	0	0	0	0
Scolecobasidium	0	0	0	0	6.667777962993831e-05	0
Scutellinia	9.687575684185032e-05	0	4.934129372872157e-05	0.0003182899453881462	0.0003833972328721453	0.0006816519252510474
Scytalidium	0.0005812545410511018	0	0.00013157678327659083	0.0009213656313867393	0.00023337222870478414	0.000465518387976325
Sebacina	0.00046823282473560984	0	0.0002467064686436078	0.0013234160887191345	0.0009668278046341056	0.0011305446565139324
Selenophoma	0	0	0	0	0.00011668611435239209	0
Septoglomus	0.00016145959473641718	0	0	0	0	0
Septoriella	0.00014531363526277548	0	0	8.376051194424901e-05	0	0
Serendipita	0	0	0.0001480238811861647	6.70084095553992e-05	0.000833472245374229	0.00014963091042096162
Serpula	0	0	0	0	0.0002833805634272379	0.00011637959699408125
Setoarthopyrenia	0	0	0	0	0.00018336389398233038	0
Setomelanomma	0	0	0	0	0	0.0002493848507016027
Setophaeosphaeria	0	0	0	0.00046905886688779436	0	0
Setophoma	0.00027448131105190925	0	0	0.0002680336382215968	0	0
Simplicillium	4.843787842092516e-05	0	0.00016447097909573854	0.0001507689214996482	0	0
Sirastachys	8.072979736820859e-05	0	0	0	0	0
Sistotrema	0	0	0	0	0.00031671945324220703	0
Sodiomyces	0	0	0	0.00046905886688779436	8.33472245374229e-05	0.00019950788056128215
Solicoccozyma	0.002938564624202793	0.0032091155847093424	0.0014144504202233516	0.0026468321774382685	0.0019336556092682112	0.0020449557757531425
Sparticola	0.00011302171631549204	0	0.00016447097909573854	0	8.33472245374229e-05	0
Spegazzinia	8.072979736820859e-05	0	0	0	0	0
Sphaeropsis	0	0	4.934129372872157e-05	0	0.00011668611435239209	0.00011637959699408125
Sphaerosporella	0.021926212965205458	0.448201764306718	0.15516192167891976	0.0001507689214996482	0	0.00016625656713440182
Spiromastix	0	0	0	0	0.00015002500416736123	0.00014963091042096162
Spirosphaera	0	0	0	0	0.00013335555925987662	0
Spissiomyces	0	0	0	0	0.00021670278379729957	9.975394028064107e-05
Spizellomyces	0.00035521110842011785	0	9.868258745744314e-05	0	0.00010001666944490748	0.00026601050741504294
Sporidiobolus	0.0007104222168402357	0.0019085048631531328	0.0010526142662127267	0.001005126143330988	0.0005500916819469911	0.0014298064773558554
Sporormiella	0.00041979494631468473	0	0.00011512968536701699	0.00010051261433309879	0.0008168028004667446	0.00021613353727472235
Stachybotrys	0.0010494873657867119	0	0.00019736517491488628	0.0006868361979428418	0.0005000833472245374	0.0007149032386779277
Stagonospora	4.843787842092516e-05	0	8.223548954786927e-05	0.0001842731262773478	0.00015002500416736123	0
Stagonosporopsis	0.00046823282473560984	0	0.0002960477623723294	0.0006700840955539921	0.0015835972662110352	0
Staphylotrichum	0.0013239686768386212	0	0	0.0016417060341072805	0.0019669944990831807	0.0014963091042096163
Starmera	0	0	0	0	3.3338889814969156e-05	0
Starmerella	0	0	4.934129372872157e-05	0	0	8.312828356720091e-05
Stellatospora	0	0	0	0.00016752102388849802	0	0
Stemphylium	9.687575684185032e-05	0	0	0.00020102522866619757	0.00023337222870478414	0.0008146571789585689
Stephanonectria	0.00014531363526277548	0	8.223548954786927e-05	0	0	0
Stereum	3.229191894728344e-05	0	0	0.00020102522866619757	8.33472245374229e-05	0.00019950788056128215
Sterigmatomyces	0.00011302171631549204	0	0.0001809180770053124	0.00040205045733239514	0.00013335555925987662	0.0012635499102214534
Stilbella	0.0009526116089448617	0	0.0002138122728244601	0	0	0
Stolonocarpus	0	0	0.0005427542310159373	0	0.0002500416736122687	0
Strelitziana	0.00011302171631549204	0	0.00026315356655318167	0	0	0.00021613353727472235
Striatibotrys	0	0	0	0	0	0.000182882223847842
Striaticonidium	0.001275530798417696	0	0.0006578839163829543	0.001340168191107984	0.0008001333555592597	0.0013300525370752144
Strigula	0	0	0	0	0.0001666944490748458	0
Stropharia	0	0	0	0	0.0002500416736122687	0
Subramaniula	0	0	0	0.00010051261433309879	0	0
Subulicystidium	0.00019375151368370065	0	0	0.0005528193788320434	0.0003333888981496916	0
Sugitazyma	0	0	0	0.00011726471672194859	0	0
Sugiyamaella	0.00012916767578913376	0	0	0	0	0
Suillus	0	0	0	0.0001507689214996482	0	0
Sulcispora	0.00011302171631549204	0	0	0.0001507689214996482	0.0005834305717619603	0
Symmetrospora	0.0006458383789456687	0.0007492648722008595	0.00019736517491488628	0.0005695714812208933	0.0007001166861143524	0.0015295604176364967
Syncephalis	0.0011302171631549205	0	0	0.0013066639863302846	0.0015002500416736125	0.0017124426414843385
Synnemellisia	0.00011302171631549204	0	0	0	0	0
Talaromyces	0.0046500363284088155	0	0.004802552589595565	0.00995074881897678	0.008251375229204867	0.008695218461129217
Tausonia	0.004827641882618874	0	0.0046216345125902536	0.009565450464033235	0.0066511085180863475	0.006932898849504555
Teichospora	0.00019375151368370065	0	0	0	0	0
Tephrocybe	0	0	0	3.35042047776996e-05	0	0
Teratosphaeria	0	0	0	0	0	8.312828356720091e-05
Terfezia	0	0	0	5.025630716654939e-05	0.00021670278379729957	0
Termitomyces	6.458383789456688e-05	0	0	0	0	0
Tetracladium	0.0015338661499959634	0	0.0007730136017499713	0.001792474955606929	0.002233705617602934	0.0014464321340692961
Tetraploa	0	0	0	0	0.0002667111185197533	0
Tetraplosphaeria	0	0	0	0	5.000833472245374e-05	0
Teunomyces	0.00016145959473641718	0	0.0001809180770053124	0.0001842731262773478	0	0.00021613353727472235
Thanatephorus	0.00012916767578913376	0	0	3.35042047776996e-05	0	0.00029926182084192323
Thelebolus	0.002712521191571809	1.4137073060393576e-05	0.002746665350898834	0.0035346936040473076	0.0024337389564927487	0.0025270998204429073
Thelephora	0	0	0	0	0	6.650262685376072e-05
Thelonectria	0.00019375151368370065	0	0.0016611568888669592	0.0008041009146647903	0.0007501250208368063	0.0010307907162332912
Thermoascus	0.002583353515782676	0	0.0022532524136116183	0.001758970750829229	0.005100850141690282	0.004023408924652524
Thermomucor	0	0	0	0	0	4.987697014032054e-05
Thermomyces	0.021926212965205458	0	0.02358513840232891	0.03812778503702215	0.04492415402567095	0.04661834142448626
Thielavia	0	0	0	0	0.0001666944490748458	0
Thyrostroma	0	0	0	0	0.00018336389398233038	0
Tilachlidium	0	0	0	0	0	0.00011637959699408125
Tolypocladium	0.0003875030273674013	0	0	0	0	0.0004322670745494447
Tomentella	0.0005328166626301768	0	0.000345389056101051	0.0013234160887191345	0.0016002667111185195	0.0008479084923854491
Torula	0.00014531363526277548	0	9.868258745744314e-05	0	0.00021670278379729957	4.987697014032054e-05
Torulaspora	0	0	0	5.025630716654939e-05	0	0.00014963091042096162
Toxicocladosporium	0.00012916767578913376	0	0.0001480238811861647	0.0005863235836097429	0.00020003333888981496	0.00038239010440912417
Trametes	0.00027448131105190925	0	6.578839163829542e-05	0.0008208530170536403	0.0009501583597266213	6.650262685376072e-05
Trechispora	0.00016145959473641718	0	0.00019736517491488628	0.0002010252286661976	0.00031671945324220703	0.0013965551639289753
Tremella	0	0	4.934129372872157e-05	0	8.33472245374229e-05	4.987697014032054e-05
Tremellodendropsis	0.0002583353515782676	0	3.289419581914771e-05	0.0001340168191107984	0	0.0002327591939881625
Triadelphia	0	0	3.289419581914771e-05	0.00011726471672194859	0	0
Triangularia	8.072979736820859e-05	0	0	0	0	3.325131342688036e-05
Tricharina	0	0	4.934129372872157e-05	0	0.0004167361226871145	0
Trichocladium	0.0017114717042060225	0.002035738520696675	0.0016282626930478115	0.002579823767882869	0.002483747291215203	0.0007481545521048082
Trichoderma	0.0028578348268345852	0.0006078941415969237	0.0021052285324254533	0.004824605487988742	0.00881813635605934	0.006783267939083593
Trichoglossum	0.0011463631226285619	1.4137073060393576e-05	0.0009374845808457098	0.0005695714812208933	0.000716786131021837	0.0009642880893795305
Tricholoma	0	0	0.0001809180770053124	0.0001507689214996482	0.00013335555925987662	0
Trichomerium	0	0	3.289419581914771e-05	0.00046905886688779436	0	0.0006151492983972866
Trichomonascus	8.072979736820859e-05	0	0	0.0001842731262773478	0.00023337222870478414	0.000182882223847842
Trichophaea	8.072979736820859e-05	0	0	0	0.0001666944490748458	0
Trichophaeopsis	0.0002098974731573424	0	0	3.35042047776996e-05	0	0
Trichosporon	0.006619843384193106	0	0.011628098222068716	0.005477937481153885	0.008401400233372228	0.005602846312429341
Trichothecium	0.0005005247436828934	0	0.00026315356655318167	0.0007370925051093912	0.0005334222370395066	0.00028263616412848306
Tricladium	8.072979736820859e-05	0	0	0	0	8.312828356720091e-05
Truncatella	4.843787842092516e-05	0	0	0	1.6669444907484578e-05	0.0006982775819644876
Tubaria	0	0	0	0	0	0.000182882223847842
Tuber	0.20810527165576811	0.3588130513458493	0.17702011480074342	0	0	0
Turmalinea	6.458383789456688e-05	0	0	0	0	0
Tylopilus	0.0002260434326309841	0	0	0	0	8.312828356720091e-05
Tylospora	0	0	0.00016447097909573854	5.025630716654939e-05	0	0
Tyrannosorus	0.00011302171631549204	0	0	0	0	0
Udeniomyces	0	0.0005089346301741689	0	0	0.00023337222870478414	0.00016625656713440182
Umbelopsis	0.00024218939210462584	0	9.868258745744314e-05	0	0.0003500583430571762	0.00021613353727472235
Unclassified	0.08964236699765882	0.02879721782402172	0.07208763013766224	0.14234261399805673	0.13800633438906482	0.12542395424619268
Uncobasidium	0	0	0	0	0	8.312828356720091e-05
Urocystis	0	0	0	0	3.3338889814969156e-05	0
Ustilaginoidea	0	0	6.578839163829542e-05	0	0	0
Ustilago	0	0	4.934129372872157e-05	0	0	0
Vanrija	6.458383789456688e-05	0	8.223548954786927e-05	0	0	0
Vermiconia	0	0	3.289419581914771e-05	0	0	0
Vermispora	0.00024218939210462584	0	0	6.70084095553992e-05	0.00020003333888981496	0
Verticillium	3.229191894728344e-05	0	0.00016447097909573854	0.00011726471672194859	0.00015002500416736123	0
Vishniacozyma	0.002211996447888916	0.0028274146120787157	0.002631535665531817	0.001189399269608336	0.0018669778296382731	0.0026102281040101087
Volutella	0	0	0	0.00011726471672194859	0	0.00013300525370752144
Volvariella	0	0	4.934129372872157e-05	0	0	0
Waitea	0.00019375151368370065	0	0	0.00023452943344389718	0.0001666944490748458	0.00026601050741504294
Wallemia	0.02244288366836199	0	0.02753244190062664	0.028126779910878814	0.012818803133855642	0.02093170180222119
Westerdykella	0	0	0	0	0.0003333888981496916	0.00019950788056128215
Wickerhamiella	0.00043594090578832645	0	0.00032894195819147714	0.0001842731262773478	0.00011668611435239209	0.00014963091042096164
Wickerhamomyces	0.004666182287882457	0	0.0021052285324254533	0.0067510972627064705	0.007367894649108185	0.0064008778346744686
Wojnowiciella	0	0	0	0	6.667777962993831e-05	0.00011637959699408125
Xanthocarpia	6.458383789456688e-05	0	0	0	0	0
Xanthothecium	0	0	0	0	0.00020003333888981496	0
Xenocamarosporium	0.0001776055542100589	0	0	0	0	0
Xenodidymella	0	0	0	0.0003685462525546956	0	0
Xenomyrothecium	0.00012916767578913376	0	0	0.00020102522866619757	0	0
Xenopolyscytalum	0	0	0	0	0	0.0002493848507016027
Xenoroussoella	0	0	0	0	0.00015002500416736123	0
Xerochrysium	9.687575684185032e-05	0	0.0002138122728244601	0.00021777733105504744	0.0004167361226871145	0.000365764447695684
Xeromyces	0.0021312666505207073	0	0.0012664265390371868	0.0043220424163232475	0.0027671278546424405	0.004289419432067568
Xylaria	0.0010656333252603537	0	4.934129372872157e-05	0.0005360672764431936	0.0008668111351891983	0.0011139189998004922
Xylogone	6.458383789456688e-05	0	0	0	0	0.000182882223847842
Xylomyces	0	0	0	0	0	0.00011637959699408125
Yamadazyma	6.458383789456688e-05	0	0	0.00023452943344389718	0.00021670278379729957	0.0002493848507016027
Yarrowia	0.0003713570678937596	0	0.00016447097909573854	0	0.00020003333888981496	4.987697014032054e-05
Yurkovia	4.843787842092516e-05	0	0	0	0	4.987697014032054e-05
Zasmidium	0.000403648986841043	0	0.00011512968536701699	0.0006030756859985928	0.00036672778796466077	0.0004322670745494447
Zeloasperisporium	0	0	0	0	5.000833472245374e-05	0
Zygosaccharomyces	3.229191894728344e-05	0.0005089346301741687	0	0	0	8.312828356720091e-05
Zymoseptoria	0	0	0	0	0.00015002500416736123	0
unclassified_Acaulosporaceae	0	0	9.868258745744314e-05	0	0	0
unclassified_Agaricales	0.0013562605957859045	0.0013854331599185705	0.00032894195819147714	0.0008041009146647903	0.0005334222370395066	0.001463057790782736
unclassified_Agaricomycetes	0.004197949463146847	0	0.0021216756303350267	0.003668710423158106	0.007667944657442904	0.004289419432067568
unclassified_Amorosiaceae	0	0	0	0	0	0.000182882223847842
unclassified_Aphelidiomycota	0	0	0	0	0	0.00011637959699408125
unclassified_Ascomycota	0.01680794381206101	0.003703913141823117	0.01666091018239832	0.02398901062083291	0.025837639606601133	0.022195251712442618
unclassified_Aspergillaceae	0.0006296924194720269	0	0.00032894195819147714	0.00011726471672194859	0.0005500916819469912	0.000731528895391368
unclassified_Auriculariales	4.843787842092516e-05	0	0	0.00023452943344389718	0.0004500750125020837	0.000182882223847842
unclassified_Basidiomycota	0.015161055945749572	0.005782062881700973	0.015394483643361125	0.016685093979294394	0.0210035005834306	0.018387976325064826
unclassified_Bionectriaceae	0.00011302171631549204	0	0	0	0	0
unclassified_Boletales	3.229191894728344e-05	0	0	0.00010051261433309879	0.00040006667777962987	0.00016625656713440182
unclassified_Cantharellales	0	0	0	0	0.00020003333888981496	0
unclassified_Capnodiaceae	0	0	0	0.00011726471672194859	0	0
unclassified_Ceratobasidiaceae	0.0001776055542100589	0	0	0	0.0004167361226871145	0.000182882223847842
unclassified_Chaetomiaceae	0.0024057479615726173	0	0.00026315356655318167	0.0026803363822159683	0.005850975162527087	0.003358382656114917
unclassified_Chaetothyriales	0.0006458383789456687	0	0.00046051874146806797	0.0009883740409421383	0.0013002167027837974	0.002626853760723549
unclassified_Chytridiomycota	0.0034067974489384025	0	0.0021052285324254533	0.0025463195631051697	0.0027171195199199864	0.003391633969541797
unclassified_Clavariaceae	0.00048437878420925167	0	0.0002960477623723294	0.0010888866552752373	0.0005334222370395066	0.0009642880893795305
unclassified_Cordycipitaceae	0	0	0	3.35042047776996e-05	0	0.0007481545521048082
unclassified_Cucurbitariaceae	0.002744813110519093	0	0	0.0016417060341072805	0.0017169528254709118	0
unclassified_Cystobasidiomycetes	0.00048437878420925167	0	0	0	0	0
unclassified_Debaryomycetaceae	8.072979736820859e-05	0	0	0.0003685462525546956	0	9.975394028064107e-05
unclassified_Dictyosporiaceae	0.00014531363526277548	0	0	0	0	0
unclassified_Didymellaceae	0	0	0.0008552490912978406	0.0001842731262773478	0.0006334389064844142	0.0004322670745494447
unclassified_Didymosphaeriaceae	3.229191894728344e-05	0	0	8.376051194424901e-05	6.667777962993831e-05	0
unclassified_Dipodascaceae	0.00011302171631549204	0	9.868258745744314e-05	0	0.00013335555925987662	0
unclassified_Dothideomycetes	0.0019375151368370067	0.0007775390183216468	0.0004769658393776418	0.000670084095553992	0.0007667944657442907	0.0018620735519053009
unclassified_Dothioraceae	6.458383789456688e-05	0	0	0	0	0
unclassified_Endogonomycetes	0	0	3.289419581914771e-05	0	0	0
unclassified_Eurotiales	0	0	0	0.00021777733105504744	0	4.987697014032054e-05
unclassified_Eurotiomycetes	0.00029062727052555097	0	0.0002138122728244601	0.0003852983549435455	0.00036672778796466077	0.0011637959699408126
unclassified_Exidiaceae	4.843787842092516e-05	0	0	0	0	0
unclassified_Fungi	0.04651650924356167	0.01791167156751866	0.04203878225687101	0.059888766040137875	0.05775962660443424	0.06311099288421879
unclassified_Geastraceae	0	0	0	0	0.00010001666944490748	0.00013300525370752144
unclassified_Glomeraceae	0.0007265681763138776	0	0	0.0008041009146647905	0.0005667611268544758	0.0005486466715435258
unclassified_Glomerellales	0	0	0	8.376051194424901e-05	0	0
unclassified_Glomeromycetes	4.843787842092516e-05	0	0	0	0	0
unclassified_Glomeromycota	0.00011302171631549204	0	0	0.00028478574061044663	0.0004167361226871145	0.00016625656713440182
unclassified_Helotiales	0.0016468878663114554	0	0.0016940510846861069	0.0026300800750494193	0.0018669778296382727	0.001562811731063377
unclassified_Herpotrichiellaceae	0.00024218939210462584	0	0.00013157678327659083	0	0	0
unclassified_Hyaloscyphaceae	0	0	6.578839163829542e-05	0	0	0
unclassified_Hypocreales	0.0062000484378784216	0.005866885320063334	0.0031578427986381787	0.0032331557610480108	0.006051008501416902	0.0038737780142315626
unclassified_Inocybaceae	0.0001776055542100589	0	3.289419581914771e-05	0	0	0
unclassified_Lasiosphaeriaceae	0	0	0	0	0	0.0002327591939881625
unclassified_Lecanoromycetes	0	0	0	0.000251281535832747	0	0
unclassified_Leotiomycetes	0.0002098974731573424	0	0.0006249897205638066	0.0008543572218313398	0.00160026671111852	0.0012302985967945735
unclassified_Melanommataceae	0.0003067732299991927	0	0	0	3.3338889814969156e-05	0
unclassified_Microascaceae	0.0016307419068378136	0	0.000690778112202102	0.0028981137132710155	0.0011668611435239206	0
unclassified_Microbotryomycetes	0	0	0	0.00011726471672194859	0	0.00013300525370752144
unclassified_Mortierellales	0.0002260434326309841	0	0	0.00016752102388849802	0	0.00021613353727472235
unclassified_Mortierellomycota	4.843787842092516e-05	0	0	0	0	0
unclassified_Mucoromycota	0	0	3.289419581914771e-05	0	0	0
unclassified_Mycosphaerellaceae	0.0003067732299991927	0	0.0004276245456489202	0.0001340168191107984	0	0
unclassified_Mycosphaerellales	0.0006296924194720269	0	0.0005263071331063633	0	0.00013335555925987662	0.0002327591939881625
unclassified_Nectriaceae	0.003035440381044644	0	0.0024670646864360783	0.0023620464368278213	0.0037339556592765463	0.003242003059120835
unclassified_Niessliaceae	0.00029062727052555097	0	0	0.00028478574061044663	0	0
unclassified_Ophiocordycipitaceae	0.0003067732299991927	0	0	0	0	6.650262685376072e-05
unclassified_Orbiliaceae	0.00014531363526277548	0	6.578839163829542e-05	0	0.00013335555925987662	0.0007647802088182482
unclassified_Pezizaceae	0	0	0.00013157678327659083	0.00023452943344389718	0.0010168361393565594	0.0007149032386779277
unclassified_Phaeosphaeriaceae	0	0	0.00011512968536701699	0.0001842731262773478	0.0005834305717619604	0.00026601050741504294
unclassified_Pichiaceae	0.0006619843384193106	0	0	0	0	0
unclassified_Plectosphaerellaceae	0.0003067732299991927	0.00031101560732865865	0.000345389056101051	0	0.0007667944657442907	0
unclassified_Pleosporaceae	0	0	0	0	0.00013335555925987662	0
unclassified_Pleosporales	0.0020505368531524987	0	0.0008388019933882665	0.0009548698361644387	0.001750291715285881	0.0008811598058123295
unclassified_Pleurotheciaceae	0	0	6.578839163829542e-05	0	0	0
unclassified_Polyporales	0.00011302171631549204	0	0	0	6.667777962993831e-05	0.00013300525370752144
unclassified_Porodiplodiaceae	0.0002098974731573424	0	0	0	0	0
unclassified_Pseudeurotiaceae	4.843787842092516e-05	0	0.00019736517491488628	0.00021777733105504744	0.0002833805634272379	0.0004488927312628849
unclassified_Pyronemataceae	8.072979736820859e-05	0	8.223548954786927e-05	0.00010051261433309879	0.00030005000833472245	4.987697014032054e-05
unclassified_Rozellomycota	0	0	8.223548954786927e-05	0	5.000833472245374e-05	9.975394028064107e-05
unclassified_Russulaceae	0.00016145959473641718	0	4.934129372872157e-05	6.70084095553992e-05	0.00021670278379729957	0.00048214404468976523
unclassified_Saccharomycetales	0.005860983288931945	0.0016540375480660484	0.006463709478462525	0.0047743491808221955	0.004367394565760958	0.0033583826561149176
unclassified_Sebacinales	0.000807297973682086	0	0.0005098600351967896	0.001021878245719838	0.001350225037506251	0.00031588747755536336
unclassified_Sordariaceae	0.0005328166626301768	0	0	0	0.0006501083513918987	0.0005320210148300859
unclassified_Sordariales	0.0020505368531524987	0.00798744627912237	0.010608378151675136	0.001490937112607632	0.001033505584264044	0.0019119505220456206
unclassified_Sordariomycetes	0.005570356018406392	0.005343813616828772	0.007763030213318858	0.0036854625255469562	0.005117519586597761	0.005619471969142782
unclassified_Sporormiaceae	0	0	0.00013157678327659083	0	0	0
unclassified_Stachybotryaceae	0.0001776055542100589	0	0.00032894195819147714	0	0.0002667111185197533	0.0002493848507016027
unclassified_Teratosphaeriaceae	0.000403648986841043	0	0	0.0003182899453881462	0	9.975394028064107e-05
unclassified_Thelebolaceae	0	0	9.868258745744314e-05	0	0	0
unclassified_Thelebolales	0	0	0.000575648426835085	0.0003015378429992964	0.00046674445740956834	0.0002493848507016027
unclassified_Thelephoraceae	0.00014531363526277548	0	0.00011512968536701699	0.0003517941501658458	0.00040006667777963	0.0004488927312628849
unclassified_Trechisporales	0.000403648986841043	0	0	6.70084095553992e-05	0.000833472245374229	0.00031588747755536347
unclassified_Tremellales	0	0	0.0003782832519201986	0	5.000833472245374e-05	0
unclassified_Tremellomycetes	0.00019375151368370065	0.0013712960868581768	0.0001809180770053124	0.00028478574061044663	0.00020003333888981496	0.00011637959699408125
unclassified_Trichomeriaceae	0	0	0	0	0	9.975394028064107e-05
unclassified_Trichosporonales	0.0005812545410511018	0	0	0.00010051261433309879	0.0002500416736122687	9.975394028064107e-05
unclassified_Venturiales	0	0	0	0	0.00020003333888981496	0
unclassified_Xylariaceae	0	0	0	0	6.667777962993831e-05	0.00029926182084192323
unclassified_Xylariales	0.00046823282473560984	0	0.00011512968536701699	0.00033504204777699603	0.0013335555925987662	0.00014963091042096164
