# Supplementary material for: Tuber Inoculation Drives Rhizosphere Microbiome Assembly and Metabolic Reprogramming in Corylus
Source: Int J Mol Sci. 2026 Jan 12;27(2):768. doi: 10.3390/ijms27020768 (PMC12841022; doi:10.3390/ijms27020768)
Supplement: Supplementary file 1 [file ijms-27-00768-s001.zip › Supplementary File(s)/Table S3. Metabolome.xlsx]

## Sheet: Sheet3
Name	CK1	CK2	CK3	CTG1	CTG2	CTG3
Hercynine	48.3714	31.5049	25.0764	87.3434	80.0465	81.0019
6''-O-Acetyldaidzin	117.435	95.6515	214.656	637.579	345.858	465.001
13-Hydroxymarasmene	9.17682	6.38827	5.69352	357.346	309.89	138.812
Geranyl-hydroxybenzoate	4544.79	2719.76	3398.15	11187.8	8210.86	11598.6
3-Methoxy-4-hydroxyphenylethylene glycol	147.092	98.8918	135.482	954.121	302.9	578.394
(5S,6S)-6-Amino-5-hydroxycyclohexa-1,3-diene-1-carboxylate	14.0921	1.32943	9.87086	95.2991	61.3452	106.219
alantolactone	641.31	427.793	566.566	1950.05	1696	3582.27
Isopropylmaleate	9.30989e-07	9.30989e-07	9.30989e-07	250.723	158.079	239.161
D-cycloserine	474.692	104.857	155.937	1687.16	1719.64	1571.64
N-Acetyl-DL-tryptophan	2568.04	1523.42	2408.3	17689.1	8158.99	14116.3
Ribose	24.673	44.4398	107.511	235.773	191.451	393.306
Pyridoxamine	147.209	21.3677	78.5184	263.281	228.887	540.083
Galactosylglycerol	338.146	227.336	375.768	1097.77	1580.72	2047.04
fructoselysine	109801	64609	102931	290095	173002	479087
4-Formylsalicylic acid	65.2039	54.976	65.8926	147.002	156.066	169.237
Sodium dehydroacetate	7.65091	9.30989	8.9622	63.6801	19.1738	39.1974
Ginsenoside Rb1	334.22	310.198	343.792	941.405	753.553	1067.21
5-Amino-6-(5'-phospho-D-ribitylamino)uracil	522.99	733.379	943.886	1924.2	2406	2800.78
5-amino-1-(5-phospho-D-ribosyl)imidazole-4-carboxylate	137.864	179.811	204.957	517.547	366.403	747.397
6-Methoxytaxifolin	362.314	327.702	350.376	639.873	411.59	736.239
3-O-Methylgallate	91.5523	82.8817	82.9579	181.471	174.681	147.564
6alpha-Hydroxy-castasterone	2050.87	2201.06	1831.15	15550.6	11280.5	18092.1
Glucoiberverin	60.433	104.871	77.3844	401.491	325.063	281.578
Patchoula-2,4-diene	2342.94	2569.94	2144.23	5002.59	3497.18	3361.01
UMP	268.779	141.76	234.762	1527	581.011	611.446
2-Heptyl-3-hydroxy-quinolone	199.679	545.609	254.851	62954.7	9684.31	16845.8
1-(5-Phosphoribosyl)imidazole-4-acetate	20.4717	14.0058	23.5692	10290.3	6760.38	4386.96
diethyl tartrate	85.4062	47.2	59.7551	713.604	226.854	270.629
Maltotriose	847.282	924.784	628.357	4119.25	2117.97	2627.34
Tetracenomycin F2	277.253	379.353	478.561	1081.61	824.37	1028.77
11a-Hydroxytetracycline	4629.77	3222.81	3731.56	9570.73	11149.8	12552.2
4-methylumbelliferone	233.485	257.821	288.862	890.572	1155.59	1277.56
3-[6-(Carboxymethylene)cyclohexa-2,4-dien-1-ylidene]-2-oxopropanate	213.582	222.881	265.505	756.388	1030.67	1085.21
Niddamycin	114.186	67.8009	124.664	289.893	269.489	118.933
Fragransol B	3692.61	2210.53	1632.79	5956.22	8345.35	4634.51
cis-1,2-Dihydroxy-1,2-dihydro-7-methylnaphthalene	983.667	898.423	363.705	1870.08	2334.24	1446.42
6-(3,4-Dihydroxyphenyl)-6a,12b-dihydro-3,10,11,12-tetrahydroxy-[2]benzopyrano[3,4-c]benzopyran-8(6H)-one	1210.45	1927.71	1372.9	7785.94	6060.21	4776.06
Rutin	70.8632	100.936	69.8572	313.591	328.133	315.338
Glyzaglabrin	481.036	1277.87	1060.47	4204.38	3931.14	2685.94
(-)-Catechin 3-O-gallate	16176.1	31517.9	26495.3	116364	115685	115626
Athyriol	895.119	2095.74	1701.41	8314.82	7892.9	5651.75
Gentisein	123.384	304.473	306.659	1062.5	924.157	884.385
Cyclic dehypoxanthine futalosine	87388.9	138948	124133	577294	571113	411994
methyl-acetylphosphonate	261.357	775.099	679.262	3265.62	3185.14	2196.15
5-Thymidylic acid	12785.3	13984	11771.7	50047.1	47587	34492.5
O-Phospho-L-serine	109.539	36.9886	16.1158	388.432	389.239	319.572
Fertaric acid	64.5693	65.5563	33.0563	235.159	328.305	192.043
Glypallichalcone	8453.23	7186.02	11382.9	37698.1	24538.6	17782.6
Deacetylepithienamycin F	12470.6	14799.5	17004.8	63262.2	40734.7	29252.1
UDP-2,6-dideoxy-2-acetamidino-beta-L-galactose	17067.5	15673.3	23695.1	188490	100839	95370.2
N-Acetyl-L-phenylalanine	56.1426	69.3099	106.705	416.814	358.766	238.852
L-Ribulose	9.30989e-07	9.30989e-07	9.30989e-07	371.583	348.08	117.773
3-Hydroxy-3-(4-methylpent-3-en-1-yl)glutaryl-CoA	3115.28	3457.9	4548.31	20144.5	14542.3	14516.9
Cyclohexa-1,5-diene-1-carbonyl-CoA	62723.5	75221.2	84360.1	392269	393626	293033
Cinnamoyl-CoA	45274.9	50232.6	50926.4	173620	163495	103304
Virginiamycin S1	543.717	524.899	325.063	6753.82	9673.21	4394.99
L-Arginine phosphate	139.774	99.2326	33.1972	333.777	416.876	190.873
Nogalamycin	9457.58	4798.39	4719.54	21419.6	23347.9	18592
Hypoxanthine	474.132	463.842	425.376	1080.36	1198.76	1003.25
L-seryl-AMP	202448	199965	219553	915283	984585	714189
3-Methylmuconolactone	150.438	156.664	134.212	431.449	520.528	367.236
10-Formyltetrahydrofolate	3450.08	983	1013.33	3092	4928.52	1865.74
Staurosporine	19954.1	10145.1	8923.09	27600.3	41995.1	25437.8
Lipoyl-AMP	53.7852	46.738	71.5075	232.071	227.821	116.137
Isomaltotriose	1068.29	756.287	931.162	1617.2	2483.01	1756.18
2-Hydroxy-6-oxoocta-2,4,7-trienoate	28.9578	41.1242	10.2495	380.388	724.042	303.661
2-deoxy-D-glucose 6-phosphate	383.625	477.464	411.993	930.633	1193.17	796.387
2'-Deoxyuridine	243.198	179.29	282	632.506	979.64	766.124
Geranyl-PP	1623.34	785.034	687.104	2485.64	3285.28	2801.05
3-Butynoate	821.091	530.063	543.984	1261.65	1562.08	1260.34
Orsellinic acid	807.095	501.104	443.464	2086.99	3215.83	1890.9
4-Methylthiobutyl-desulfoglucosinolate	1342.93	1170.29	1246.19	2675.37	3767.64	2706.86
Lactaldehyde	304.091	133.292	254.328	466.188	667.036	469.972
Gly Thr Ser	224.735	162.97	305.526	604.54	800.354	543.524
Myricetin	17012.4	19121.1	19350.9	55223	58180.8	43926.1
Myricitrin	2218.74	2652.59	2667.6	6606.54	6049.77	4965.41
di-trans,poly-cis-heptaprenyl diphosphate	4618.02	5527.13	5994.45	14525.3	18241.5	11486.3
D-Fructose 6-phosphate	106.194	168.46	183.986	574.052	653.914	403.867
2-Dehydro-3-deoxy-D-arabino-heptonate 7-phosphate	173.924	265.175	336.867	1307.98	1490.24	867.208
3-Carboxy-1-hydroxypropyl-ThPP	9.30989	12.4152	9.30989	349.869	717.425	225.289
SAICAR	10420.7	10128.8	10158.1	25355.9	37426.7	27163
7,3',4',5'-Tetrahydroxyflavone 7-rhamnoside	24.8613	42.0654	114.134	664.849	1999.75	1009.16
Trehalose 6-phosphate	39.9621	19.5992	29.2899	378.721	578.646	473.171
Ureidosuccinic acid	150.069	156.499	240.191	470.805	848.986	412.528
Nicotinamide D-ribonucleotide	136.475	199.338	185.937	313.296	485.927	293.37
Eremolactone	101.843	95.9529	91.2067	180.539	283.781	93.8794
2-Phytyl-1,4-naphthoquinone	65664.7	62651.9	55874.2	148417	210597	97838.1
7,8-Dihydro-7,8-dihydroxykynurenate	3.9209	18.3851	4.13798	232.065	728.127	111.615
4-[5]-ladderane-butanoic acid	601.588	733.92	616.049	1557.39	2668.62	1695.52
all-trans-4-Hydroxyretinoic acid	34.6147	48.9443	38.0995	191.77	461.51	128.764
3,4-Dihydrocadalene	360.356	389.02	287.675	1082.19	2173.21	558.1
Solavetivol	757.385	1011.85	661.961	2188.56	4192.74	1121.85
15-keto-PGE1	409.049	541.553	561.012	2014.67	3163.64	1725.86
2',3',4'-Trihydroxyacetophenone	26.9644	39.4792	84.0973	144.978	279.004	160.54
Hydroxychlorobactene	16102.2	23522.9	32582.5	69203	74806.3	67817.2
cis-3-(3-Carboxyethenyl)-3,5-cyclohexadiene-1,2-diol	27.7631	58.356	105.702	210.188	263.349	279.72
N3-fumaramoyl-L-2,3-diaminopropanoate	113.117	144.026	192.736	388.344	391.746	387.099
Asp Asp Asp	41460.1	44757	71461.6	131990	169330	126032
Agmatine	530.349	582.011	204.672	1543.59	2446.04	1433.72
UDP-3-ketoglucose	97.1379	128.229	185.292	1020.91	2073.51	153.518
4-Hydroxy-L-threonine	4013.77	4665.4	4297.14	14765.8	26524.7	9596.72
pyrimidin-2-one-ribonucleoside	143.964	317.176	213.443	1118.4	2027.23	566.545
N7-Pan	250.175	640.742	308.664	1713.61	1661.35	1087.12
3-Hydroxy-9,10-secoandrosta-1,3,5(10)-triene-9,17-dione	89.7546	109.634	101.008	293.249	297.584	113.865
Isoleucyl-Valine	3026.85	3511.57	2359.73	9140.8	10187	4327.56
(6E,8E,12E,14E)-hexadeca-6,8,12,14-tetraen-10-ynoic acid	43.1093	393.23	21.355	2161.6	2913.9	694.807
(±)9-HEPE	888.109	1504.33	531.994	5195.45	6863.8	3441.13
5,8,11-Heptadecatriynoic acid	2415.78	5030.41	1857.76	19336.9	24001.2	8628.5
(+)-3-Carene	615.374	769.685	336	2814.99	3308.26	1995.58
Dihydromonacolin L acid	970.78	1826.92	994.413	5799.33	6614.76	3113.52
13-Desoxyterpendole I	20950.7	21337.3	17999	54443.3	87669.9	26661.6
Chanoclavine-I aldehyde	517.761	1047.57	722.351	5866.09	8620.76	1287.35
Deoxythymidine diphosphate-l-rhamnose	99.3099	71.7534	308.964	800.945	856.906	758.906
2-(2-Furanyl)-3-methyl-2-butenal	139.381	130.815	89.9546	216.559	344.051	244.915
L-Pyrrolysine	62.7777	78.0801	25.1298	178.329	216.838	174.183
L-Hydroxylysine	102.438	462.446	249.726	1373.81	2219.01	1772.66
Petrobactin	263.224	583.024	514.628	1382.07	1939.82	703.211
Cycloeucalenone	68.813	186.319	169.174	353.772	1243.72	405.152
Phosphoguanidinoacetate	55.2026	85.2333	52.9511	97.8678	336.827	130.437
Fumitremorgin C	292.841	263.161	231.856	802.902	427.578	1447.64
dTDP-4-oxo-5-C-methyl-L-rhamnose	44.6777	7.63218	12.3548	66.7695	233.201	97.0734
12,13-DHOME	9.30989	18.4297	9.30989	93.1355	113.67	92.2383
dTDP-D-glucuronate	11.9693	4.83523	24.564	111.361	178.885	246.319
delta-(L-2-Aminoadipyl)-L-cysteinyl-D-valine	90.5051	60.6189	80.9128	551.792	990.578	728.2
DHKred-OH	6252.61	4483.81	3623.14	7057.61	8091.95	10068.5
ubiquinol-10	5.0429	31.4822	11.863	422.172	445.553	786.645
6-Deoxyerythronolide B	420.105	468.809	304.087	547.809	423.992	862.679
DHK-OH	3066.87	2229.07	1628.07	3031.35	2583.83	6548.14
2-Succinyl-5-enolpyruvyl-6-hydroxy-3-cyclohexene-1-carboxylate	1900.34	1743.61	1877.31	2157.86	2050.25	4870.35
Thiamine aldehyde	214.857	374.685	331.493	385.313	789.541	1267.62
Cyclohex-2-enone	80.8742	135	121.64	222.093	343.984	402.501
TDP-glucose	235.412	251.152	253.747	483.302	614.926	640.563
Delphinidin 3-O-(acetylglucoside)	222.049	278.069	157.747	455.718	690.469	701.854
dIDP	872.532	859.351	537.312	1471.39	3594.66	2912.94
4-Imidazolone-5-acetate	82.2519	34.2188	60.2759	94.6084	186.316	137.267
Benzo[a]pyrene-7,8-diol	68.449	61.9342	31.9919	134.773	256.18	303.332
3'-N-Debenzoyl-2'-deoxytaxol	5.85179	51.1649	64.487	173.284	286.316	257.765
Chromopyrrolate	249.562	99.2006	185.354	279.015	451.326	589.696
Primary fluorescent chlorophyll catabolite	92402.7	110886	116956	156231	255010	318993
Nicotinamide-beta-riboside	24.3316	83.6811	69.926	189.932	172.448	233.763
p-Hydroxyphenylbutazone	31650.6	47189.1	41334.2	146938	209279	282282
Ferulic acid	56.5271	66.9823	59.9747	135.001	212.126	352.217
Coumarin	251.069	322.71	551.843	885.738	595.019	1312.55
Sedoheptulose	130.218	118.601	167.3	219.33	146.379	481.355
Pyridoxal phosphate	106.294	94.4705	182.65	265.723	375.964	556.049
5-Methyl-H4SPT	69.4904	36.5932	115.175	325.299	528.233	780.031
OA-6129 A	940.326	231.94	441.001	1273.8	1077.8	3733.74
Quercetin-3'-glucuronide	0.152251	2.32613	7.51224	129.583	156.263	525.099
D,L-alpha-methylphosphinothricin	168.835	132.242	164.195	209.741	188.944	460.599
Tetrahydrofolate	286.476	686.093	1282.3	518.195	121.067	228.128
3-Hydroxy-7,8-dihydro-beta-ionol	180.807	163.186	297.291	133.011	7.36674	66.9978
N5-Carboxyaminoimidazole ribonucleotide	1241.57	731.85	807.509	311.762	404.316	189.869
Ethyl-4-hydroxybenzoate	284.376	317.198	362.336	271.172	84.166	201.794
7,8-dihydroneopterin 3'-phosphate	301.225	385.259	498.459	277.319	2.04263	53.8466
Deoxyloganin	134.604	111.418	111.111	81.8386	4.37419	17.0077
4alpha-Carboxy-stigmasta-7,24(24(1))-dien-3beta-ol	1263.03	1652.16	1348.8	292.671	116.964	355.848
IPC 18:0;3/20:0;0	564.189	840.661	701.799	226.451	217.853	100.49
1-(2,4,5-Trihydroxyphenyl)-1-butanone	438.229	312.228	444.848	239.112	43.3887	302.123
(S)-4-(4-Methylphenyl)-2-pentanone	116.039	44.3813	129.729	25.89	30.989	69.5779
S-(Formylmethyl)glutathione	215.384	143.514	379.089	14.2675	1.28802	11.7727
Novamethymycin	6702.58	4464.23	7220.75	2996.78	2066.51	3408.09
5-Methylphenazine-1-carboxylate	2353.98	2076.41	3753.77	1559.77	517.441	1995.99
Azathioprine	110.64	87.4443	219.124	19.3099	15.7127	66.346
(13R,14R)-7-Labdene-13,14,15-triol	9750.96	10664.4	15066.7	4901.31	3820.26	7062.79
Taxa-4(20),11(12)-dien-5alpha-ol	399.961	515.507	782.482	119.726	205.647	174.249
PE(18:1(9Z)/0:0)	6625.19	8557.13	13657.9	2094.28	2463.35	2831.88
PC(O-6:0/O-6:0)	16832.1	18834	19851.1	6212.4	3696.5	7133.07
(15Z)-Tetracosenoic acid	142.597	750.078	525.866	137.769	129.953	97.4276
(-)-5'-Demethylyatein	1437.5	1446.39	1193.01	143.627	164.79	409.097
(2E)-Decenoyl-CoA	2094.17	1805.98	2394.74	1581.64	1209.23	944.315
Gemcitabine	93.0989	56.2818	121.036	43.5882	30.989	30.989
Dihydrocoriandrin	88.6889	93.4151	78.4329	18.1145	3.0989	12.2297
6-endo-Hydroxycineole	1560.71	1056.23	2013.55	460.789	485.96	705.789
(1S,2S,4R)-1,8-Epoxy-p-menthan-2-ol glucoside	2181.62	1351.07	2379.89	762.175	593.824	1287.96
3,5-tetradecadienoyl-CoA	807.774	1282.47	1982.11	1142.38	546.029	813.222
Bancroftinone	247.612	209.308	370.761	190.873	105.075	153.05
(-)-threo-Iso(homo)3-citrate	418.777	423.733	649.079	358.819	32.8951	333.993
Deamino-NAD+	337.209	350.089	721.722	229.927	197.227	109.351
2-Hydroxy-2H-benzo[h]chromene-2-carboxylate	369.397	311.142	572.543	121.661	60.7192	122.725
Staphyloferrin B	6261.61	6123.84	12492.4	3994.81	2528.77	5372.1
O-Carbamoyl-deacetylcephalosporin C	111.184	149.118	401.423	30.4721	10.8466	20.0386
Prednisone	751.909	743.763	692.689	396.057	286.061	310.993
formycin B	371.085	446.424	710.717	10.9334	25.7251	38.5325
S-(Phenylacetothiohydroximoyl)-L-cysteine	206.46	280.45	442.41	63.3009	85.0709	96.71
7a-Hydroxy-O-carbamoyl-deacetylcephalosporin C	883.277	1056.12	1405.25	348.952	395.551	463.116
MM 42842	233.078	335.918	638.25	139.52	2.76701	1.62302
5-(2'-Formylethyl)-4,6-dihydroxypicolinate	332.323	386.537	477.159	102.908	180.689	239.121
Apigenin 7-glucoside	386.964	516.514	803.099	138.453	150.514	154.408
8-O-Methyltetrangulol	214.354	183.986	401.794	5.32397	3.0989	52.054
(卤)-Warfarin	8698.02	8098.14	8639.86	6404.5	812.836	4692.81
3-Methyl-1-hydroxybutyl-ThPP	2784.14	2915.51	3155.17	1506.92	309.726	1110.12
D-Mannonate	133.819	140.76	134.814	54.2147	38.4844	90.2884
Sphingosine 1-phosphate	375.559	336.723	440.693	131.165	33.2044	143.44
(2R)-2-Hydroxy-2-methylbutanenitrile	35.2729	31.8754	12.4059	9.30989	34.1994	31.9998
1-Deoxypentalenate	2377.31	2323.77	1331.14	388.966	830.515	439.854
Homovanillate	513.606	1585.31	1165.5	725.526	865.634	393.099
CDP-DG(18:0/18:0)	697.973	322.832	615.291	618.084	317.77	110.528
Desulfoglucotropeolin	464.354	598.93	483.694	277.985	321.679	158.367
(-)-Malyngolide	3478.43	4030.68	2570.38	1817.24	1933.5	1397.23
3-(indol-3-yl)pyruvic acid	278.649	361.001	233.123	95.6766	84.0007	93.548
3 Hydroxycoumarin	18475.5	22292.7	11745.4	11603.7	13493.2	6395.11
4-Acetyl-6-tert-butyl-1,1-dimethylindane	1298.14	1517.75	673.214	828.451	784.079	428.176
Ginsenoyne J	3730.31	4132.02	2134.95	2471.23	2676.64	1521.44
2-Succinylbenzoate	283.704	262.906	155.495	26.1532	46.5342	31.7348
3-[(1E,4R)-4-Hydroxycyclohex-2-en-1-ylidene]-2-oxopropanoate	419.686	422.618	256.867	120.539	19.5397	57.8626
p-Benzoquinone	368.653	252.446	212.925	23.8319	52.8008	19.3099
2-Hydroxy-6-oxo-6-(2-hydroxyphenyl)-hexa-2,4-dienoate	293.116	197.896	192.027	9.30989e-07	9.30989e-07	9.30989e-07
D-Galactose	367.7	310.307	305.122	11.143	40.0424	30.989
O-Phosphotyrosine	1299.87	2276	1601.47	547.337	1142.45	734.879
6-(Hydroxymethyl)-7,8-dihydropterin	3758.09	4111.36	3682.01	1604.3	2026.54	2204.26
cis-2,3-Dihydro-2,3-dihydroxy-4'-chlorobiphenyl	421.816	722.755	453.577	25.759	9.30989	62.8362
Oxaloglutarate	2316.54	2642.75	1757.22	9.30989e-07	9.30989e-07	7.38047e-07
2,4-Bis(acetamido)-2,4,6-trideoxy-beta-L-altropyranose	533.052	794.253	619.068	158.604	226.644	238.734
lipoamide	281.22	591.721	512.493	117.918	76.211	133.974
Sinalbin	9052.43	19975.4	17259.1	4594.15	5027.84	8351.74
Tercatain	25973.8	36219.4	26770.8	5538.7	6507.89	10096.2
pyridine 3-aldehyde adenine dinucleotide	523.278	1096.32	769.716	167.255	179.846	299.456
6-Methylthioguanosine monophosphate	45962.4	57957.6	45406.1	15228.8	22529.4	20122.9
Tellimagrandin I	123586	154723	114922	49841.4	60744.7	70166.1
3-[(3aS,4S,7aS)-7a-Methyl-1,5-dioxo-octahydro-1H-inden-4-yl]propanoate	2097.93	5628.14	1775.77	1925.1	417.128	603.897
Leucocyanidin	347.98	487.981	268.876	149.506	188.587	11.4726
12-Deoxyaklanonic acid	171.022	345.344	213.313	100.471	61.3739	24.5254
Gibberellin A5	813.515	944.646	684.359	346.263	339.42	412.328
HAEMATOMMIC ACID, ETHYL ESTER	545.604	545.16	681.656	246.485	87.3216	202.428
Parakmerin A	5278.21	3647.48	5260.65	2426.02	1127.56	1644.73
Indanone	2169.45	1597.65	1869.68	1086.32	293.762	680.867
Zingerone	622.618	494.366	618.072	302.141	12.7863	194.354
beta-D-Glucosyl crocetin	1578.07	1437.95	963.44	522.392	22.9357	435.385
Glutathionylspermine	2674.29	1609.43	1811.37	455.53	151.392	1004.84
Carnosine	4592.33	3124.84	2854.41	1562.86	483.754	1333.6
Peonidin 3-O-glucoside	5832.01	4631.48	4347.09	1682.2	1095.37	1944.83
Ginsenoside Rc	7074.07	7521.79	6600.91	2072.11	1599.57	3365.39
(6R)-5,10-Methenyltetrahydrofolic acid	10762.4	10411.1	11028.1	5149.45	1454.89	5644.43
Kaempferol 3-O-glucoside	677.809	664.944	604.47	305.444	108.501	356.266
2-Protocatechoylphloroglucinolcarboxylate	9682.65	9449.85	10118.1	2532.54	2515.95	3838.2
Avermectin B2b monosaccharide	12082.7	13310.9	11003.3	4846.52	4117.71	3646.58
7-Aminomethyl-7-carbaguanine	347.644	393.357	308.594	65.4171	66.8769	65.0976
3-O-Methylanhydrotuberosin	633.204	534.035	449.654	50.4707	49.0757	3.55651
Biotin	65585.2	73340.3	66207.5	48172.3	21644.7	36925.7
Isopentenyl adenosine	328.342	291.754	254.096	163.573	57.3983	155.551
Aldotetraouronic acid	6490.39	8995.13	9237.24	4956.54	2384.25	3945.8
4-Keto-2-undecylpyrroline	166.359	178.424	308.842	46.2204	30.989	55.0287
9-[(3,7-Dimethyl-2,6-octadienyl)oxy]-7H-furo[3,2-g][1]benzopyran-7-one	21482.5	13831.3	19462.6	3940.43	882.47	277.864
Harpagoside	10124.5	6781.85	7594.88	3592.77	1021.1	3120.86
3''-Oxoribostamycin	69596.9	49102.8	66933	26306.9	13227.4	29978
Avermectin A1b monosaccharide	1083.95	556.51	849.236	9.30989e-07	9.30989e-07	9.30989e-07
3,3-dimethyl-2-oxobutyric acid 5-(6-aminopurin-9-yl)-3,4-dihydroxytetrahydrofuran-2-ylmethyl ester	388.861	244.6	263.656	272.126	93.0989	119.292
2-methoxyphenol	643.104	475.713	347.97	243.619	213.533	200.874
Tabtoxinine-delta-lactam	1499.51	858.949	691.171	339.829	77.2563	169.862
Premithramycin A3'	7684.96	4105.59	3132.81	1135.75	572.629	1074.23
L-Histidine	591.205	658.868	445.533	335.324	328.65	121.921
4-Oxoproline	829.888	651.294	461.534	359.787	359.845	192.457
Inosine 5'-tetraphosphate	127.017	98.3792	30.7024	18.1764	11.6696	21.4606
(R)-2-(Phosphonomethyl)malate	88.2048	83.2138	21.6551	9.90103	10.3287	2.69302
V-PYRRO/NO	11308.7	15049.2	15670.7	5710.9	3891.48	1849.06
Arg-OEt	247.972	187.716	133.25	62.2734	57.9328	56.8156
(5S,6S)-6-Amino-5-hydroxycyclohexane-1,3-diene-1-carboxyate	2278.22	994.559	1116.92	255.67	446.732	256.886
Sparfloxacin	9742.8	8198.74	6012.51	2004.88	2125.71	1623.34
6-Pentyl-2H-pyran-2-one	796.915	495.951	329.555	40.9575	19.3669	95.0228
4-Hydroxystyrene	361.383	257.756	185.581	127.227	74.5496	124.159
3-Methylthiopropyl-desulfoglucosinolate	2042.15	1314.49	1496.4	85.8018	234.315	460.166
Neomethymycin	1668.14	1053.7	1111.71	68.0435	50.6259	411.515
Geranyl arabinopyranosyl-glucoside	251694	162993	163079	30458.8	34564.9	66749.1
(S)-alpha-Terpinyl glucoside	24036	14096.7	14041.4	3235.82	4903.33	8787.95
Comphene	7908.72	5728.61	4975.67	1188.11	1865.83	2647.21
Phytyl diphosphate	707736	402859	513851	148302	164014	177918
Perilloside A	1408.14	543.246	969.476	121.02	127.034	449.553
3,6,8-Trimethylallantoin	426.051	203.148	261.709	17.2568	3.99024	18.8804
Ethylbenzene	909.326	441.64	516.389	106.411	157.405	312.537
Glu Met	761904	318310	248059	39948.7	24100	26379.4
1-Carboxybiuret	1268.65	668.097	528.793	116.817	103.869	6.97932
2-acylglycerophosphocholine	51804.5	15250.8	19552.2	4598.39	3964.63	5227.79
Salidroside	106369	43638	53156.6	8239.55	7235.73	13300.3
4-Androsten-17.beta.-ol-3-one glucosiduronate	47052.8	27395	20238.1	5040.73	8428.2	5746.15
3D-3,5/4-Trihydroxycyclohexane-1,2-dione	119.44	59.2739	57.6719	23.7674	11.3038	37.5379
C20822	11289.3	4457.47	4225.14	1116.49	1040.31	1776.28
Precorrin 8X	15733.2	6103.89	6357.82	1080.91	527.894	3193.81
Myrtenic acid	11409.2	5980.73	5059.56	3357.27	1755.99	3283.81
benzylguanidine	7967.13	3948.85	3918.18	1478.36	651.991	1665.69
Phytosphingosine 1-phosphate	715.184	263.507	401.46	110.55	138.426	118.769
10-Carboxy-13-deoxycarminomycin	463.831	305.934	413.362	21.4459	46.0757	74.5209
2-epi-5-epi-Valiolone 7-phosphate	1443.32	768.228	1280.36	298.546	339.884	741.325
Fludrocortisone acetate	8463.06	5094.67	7413.92	1596.06	1802.54	2561.02
7,8-Dihydrobiopterin	172.325	128.984	147.429	25.2021	9.30989	140.54
Hexadecanedioate	1568.64	841.66	1046.33	319.793	340.966	493.726
Phe Tyr	6529.84	4732.08	5221.15	2426.83	1518.33	3164.9
LysoPE(16:1(9Z)/0:0)	52914.8	29150	43151.2	15484	7401.69	12757.6
sn-Glycero-3-phosphocholine	4982.43	3752.92	3294.11	736.859	575.096	700.741
Precorrin 3A	1093.83	650.466	531.434	245.549	84.7086	244.956
1'-Hydroxyversicolorone	11109.1	4548.84	4860.32	571.068	458.228	476.555
menaquinone-1	2047.57	996.665	1658.17	855.033	93.0989	340.345
5'-S-Methyl-5'-thioinosine	310.885	183.37	344.345	127.88	93.0989	93.0989
Oripavine	928.247	451.804	859.078	264.413	428.931	163.663
Ureidoisobutyric acid	198.764	110.231	172.373	59.7314	78.1241	66.7897
Phosphoribosyl formamidocarboxamide	654.382	897.877	997.875	73.115	137.871	229.17
2-(alpha-Hydroxyethyl)thiamine diphosphate	1872.33	1409.33	1712.17	391.827	917.682	654.52
Glu Phe Gln Trp	6173.8	7263.22	11485.7	1594.38	1442.43	2786.73
Nebramycin 5'	3424.08	2286.6	4512.94	405.098	452.39	936.695
(S)-Coclaurine	744.57	368.166	586.555	214.695	37.2154	213.807
Neohesperidin	5728.45	4466.3	5348.46	1620.75	990.166	1608.02
6-Methoxyhomopterocarpin	5890	4018.56	5556.04	1365.93	256.409	1287.46
Ala Gln Gln Thr	6868.36	3753.77	5767.55	1868.47	527.005	2744.04
N-Cyclopropyl-trans-2-cis-6-nonadienamide	371.982	291.818	353.766	44.4318	14.7872	132.088
Demethylmacrocin	1407.74	693.892	1241.94	3.24466	9.30989	260.648
(S)-Norlaudanine	335.889	167.495	446.239	139.911	93.0989	208.836
N1-(3,4-Dihydroxybenzoyl)-N8,N'8-citryl-bis(spermidine)	617.652	223.169	485.354	78.601	26.3029	293.64
LysoPE(20_3(8Z,11Z,14Z)_0_0)	525.254	258.889	690.015	44.3632	21.7292	227.102
